# Supplementary material for: Notes on the green lacewing subgenus Ankylopteryx Brauer, 1864 (s. str.) (Neuroptera, Chrysopidae) from China, with description of a new species
Source: Zookeys. 2020 Jan 22;906:41–71. doi: 10.3897/zookeys.906.46438 (PMC6989621; doi:10.3897/zookeys.906.46438)
Supplement: XML Treatment for Subgenus Ankylopteryx [file zookeys.906.46438-treatment1.xml]

<!DOCTYPE tp:taxon-treatment
  PUBLIC "-//TaxonX//DTD Taxonomic Treatment Publishing DTD v0 20100105//EN" "tax-treatment-NSO.dtd">
<tp:taxon-treatment xmlns:tp="http://www.plazi.org/taxpub"><tp:treatment-meta><kwd-group><label>Taxon classification</label><kwd><named-content xmlns:xlink="http://www.w3.org/1999/xlink" content-type="kingdom">Animalia</named-content></kwd><kwd><named-content xmlns:xlink="http://www.w3.org/1999/xlink" content-type="order">Neuroptera</named-content></kwd><kwd><named-content xmlns:xlink="http://www.w3.org/1999/xlink" content-type="family">Chrysopidae</named-content></kwd></kwd-group><mixed-citation publication-type="journal"><person-group><name><surname>Ma</surname><given-names>Yunlong</given-names></name><name><surname>Yang</surname><given-names>Xingke</given-names></name><name><surname>Liu</surname><given-names>Xingyue</given-names></name></person-group><article-title>Notes on the green lacewing subgenus <tp:taxon-name><tp:taxon-name-part taxon-name-part-type="subgenus" reg="Ankylopteryx"/><tp:taxon-name-part taxon-name-part-type="subgenus" reg="Ankylopteryx">Ankylopteryx</tp:taxon-name-part></tp:taxon-name> Brauer, 1864 (<italic>s. str.</italic>) (<tp:taxon-name><tp:taxon-name-part taxon-name-part-type="order">Neuroptera</tp:taxon-name-part></tp:taxon-name>, <tp:taxon-name><tp:taxon-name-part taxon-name-part-type="family">Chrysopidae</tp:taxon-name-part></tp:taxon-name>) from China, with description of a new species</article-title><source>Zookeys</source><day>22</day><month>1</month><year>2020</year><volume>906</volume><fpage>41</fpage><lpage>71</lpage><pub-id pub-id-type="doi">10.3897/zookeys.906.46438</pub-id></mixed-citation></tp:treatment-meta><tp:nomenclature><tp:taxon-name><object-id xmlns:xlink="http://www.w3.org/1999/xlink" content-type="arpha" xlink:type="simple">41974DFA-BF14-5E37-8DFF-AA488DDE069C</object-id>
            <tp:taxon-name-part taxon-name-part-type="infraspecific-rank">Subgenus</tp:taxon-name-part>
            <tp:taxon-name-part taxon-name-part-type="genus" reg="Ankylopteryx"/>
            <tp:taxon-name-part taxon-name-part-type="subgenus" reg="Ankylopteryx">Ankylopteryx</tp:taxon-name-part>
          </tp:taxon-name><tp:taxon-authority>Brauer, 1864</tp:taxon-authority><tp:nomenclature-citation-list><tp:nomenclature-citation><tp:taxon-name>
                <tp:taxon-name-part taxon-name-part-type="genus" reg="Ankylopteryx">Ankylopteryx</tp:taxon-name-part></tp:taxon-name><comment>: <xref ref-type="bibr" rid="B9">Brauer 1864</xref>: 899; <xref ref-type="bibr" rid="B18">Hagen 1866</xref>: 377; <xref ref-type="bibr" rid="B23">Kuwayama 1924</xref>: 7; <xref ref-type="bibr" rid="B7">Banks 1938</xref>: 225; <xref ref-type="bibr" rid="B34">Tjeder 1966</xref>: 497; <xref ref-type="bibr" rid="B19">Hölzel 1970</xref>: 50; <xref ref-type="bibr" rid="B20">Hölzel 1973</xref>: 382; <xref ref-type="bibr" rid="B27">New 1980</xref>: 15; <xref ref-type="bibr" rid="B12">Brooks 1983</xref>: 6; <xref ref-type="bibr" rid="B36">Tsukaguchi 1985</xref>: 505; <xref ref-type="bibr" rid="B13">Brooks and Barnard 1990</xref>: 125, 155; <xref ref-type="bibr" rid="B37">Tsukaguchi 1995</xref>: 122; <xref ref-type="bibr" rid="B41">Yang et al. 2005</xref>: 49.</comment></tp:nomenclature-citation></tp:nomenclature-citation-list></tp:nomenclature><tp:treatment-sec sec-type="type species" id="SECID0EWDAE"><title>Type species.</title><p><italic><tp:taxon-name><tp:taxon-name-part taxon-name-part-type="genus" reg="Chrysopa">Chrysopa</tp:taxon-name-part> <tp:taxon-name-part taxon-name-part-type="species" reg="venusta">venusta</tp:taxon-name-part></tp:taxon-name></italic> Hagen, 1853, by subsequent designation by <xref ref-type="bibr" rid="B34">Tjeder (1966)</xref>.</p></tp:treatment-sec><tp:treatment-sec sec-type="Synonym" id="SECID0ELEAE"><title>Synonym.</title><p><italic><tp:taxon-name><tp:taxon-name-part taxon-name-part-type="genus" reg="Ethiochrysa">Ethiochrysa</tp:taxon-name-part></tp:taxon-name></italic><xref ref-type="bibr" rid="B16">Fraser 1952</xref>: 57; <xref ref-type="bibr" rid="B13">Brooks and Barnard 1990</xref>: 155 (synonymized <italic><tp:taxon-name><tp:taxon-name-part taxon-name-part-type="genus" reg="Ethiochrysa">Ethiochrysa</tp:taxon-name-part></tp:taxon-name></italic> Fraser, 1952 with <italic><tp:taxon-name><tp:taxon-name-part taxon-name-part-type="genus" reg="Ankylopteryx">Ankylopteryx</tp:taxon-name-part></tp:taxon-name></italic> Brauer, 1864). Type species: <italic><tp:taxon-name><tp:taxon-name-part taxon-name-part-type="genus" reg="Ethiochrysa">Ethiochrysa</tp:taxon-name-part> <tp:taxon-name-part taxon-name-part-type="species" reg="polychlora">polychlora</tp:taxon-name-part></tp:taxon-name></italic> Fraser, 1952, by monotypy.</p></tp:treatment-sec><tp:treatment-sec sec-type="diagnosis" id="SECID0EZFAE"><title>Diagnosis</title><p>(adapted from <xref ref-type="bibr" rid="B13">Brooks and Barnard 1990</xref>). Small to medium-sized green lacewings, body generally pale green. Head narrow (head width : eye width = 1.9–2.6 : 1), marked with black or red stripes on clypeus, gena or frons; maxillary palp and labial palp narrow, elongate apically; antenna nearly as long as forewing. Pronotum narrow, sometimes marked with black lateral spot, and with pale long fine setae; meso- and metanotum sometimes with broad black markings. Legs with protibia and mesotibia often marked with spots at median portion; metatibia seldom marked. Forewing broad (length : width = 2.1–2.5 : 1); marked with large black or brown spots or suffusion; costal space broad near wing base; costal vein with erect long setae; Sc very short; pterostigma often with black spots; Subcosta (Sc) and Radius (R) closely spaced; first intramedian cell present; two gradate series of crossveins present, slightly divergent anteriad, basal inner gradate series meeting Psm; veins not crassate in male. Hind wing narrow (length : width = 3.0–4.0 : 1). Abdomen with sparse, long setae, with terga often marked; callus cerci ovoid; both male and female ectoprocts fused dorsally with slight dorsal invagination; male sterna 8+9 fused, microtholi absent. Female sternum 7 posteriorly truncate in ventral view with small setose apical tubercle.</p><p><bold>Distribution.</bold> Afrotropical, Australian, and Oriental regions.</p></tp:treatment-sec><ref-list><ref id="B9"><mixed-citation xmlns:xlink="http://www.w3.org/1999/xlink" xlink:type="simple"><person-group><name name-style="western"><surname>Brauer</surname><given-names>F</given-names></name></person-group> (<year>1864</year>) <article-title>Entomologische Beiträge.</article-title><source>Verhandlungen der Kaiserlich-Königlichen Zoologisch-Botanischen Gesellschaft in Wien</source><volume>14</volume>: <fpage>891</fpage>–<lpage>902</lpage>.</mixed-citation></ref><ref id="B18"><mixed-citation xmlns:xlink="http://www.w3.org/1999/xlink" xlink:type="simple"><person-group><name name-style="western"><surname>Hagen</surname><given-names>HA</given-names></name></person-group> (<year>1866</year>) <article-title>Hemerobidarum Synopsis synonymica.</article-title><source>Stettiner Entomologische Zeitung</source><volume>27</volume>: <fpage>369</fpage>–<lpage>462</lpage>.</mixed-citation></ref><ref id="B23"><mixed-citation xmlns:xlink="http://www.w3.org/1999/xlink" xlink:type="simple"><person-group><name name-style="western"><surname>Kuwayama</surname><given-names>S</given-names></name></person-group> (<year>1924</year>) <article-title>Formosan <tp:taxon-name><tp:taxon-name-part taxon-name-part-type="family">Chrysopidae</tp:taxon-name-part></tp:taxon-name> and notes on the wing venation of the family.</article-title><source>Taiwan Hakubutsu Gakkai Kaiho [= Journal of the Natural History Society of Taiwan]</source><volume>13</volume>: <fpage>1</fpage>–<lpage>15</lpage>.</mixed-citation></ref><ref id="B7"><mixed-citation xmlns:xlink="http://www.w3.org/1999/xlink" xlink:type="simple"><person-group><name name-style="western"><surname>Banks</surname><given-names>N</given-names></name></person-group> (<year>1938</year>) <article-title>Further neuropteroid insects from Malaya.</article-title><source>Journal of the Federated Malay States Museums</source><volume>18</volume>: <fpage>220</fpage>–<lpage>235</lpage>.</mixed-citation></ref><ref id="B34"><mixed-citation xmlns:xlink="http://www.w3.org/1999/xlink" xlink:type="simple"><person-group><name name-style="western"><surname>Tjeder</surname><given-names>B</given-names></name></person-group> (<year>1966</year>) <article-title><tp:taxon-name><tp:taxon-name-part taxon-name-part-type="order">Neuroptera</tp:taxon-name-part></tp:taxon-name>-<tp:taxon-name><tp:taxon-name-part taxon-name-part-type="order">Planipennia</tp:taxon-name-part></tp:taxon-name>. The lacewings of southern Africa. 5. Family <tp:taxon-name><tp:taxon-name-part taxon-name-part-type="family">Chrysopidae</tp:taxon-name-part></tp:taxon-name>.</article-title><source>South African Animal Life</source><volume>12</volume>: <fpage>228</fpage>–<lpage>234</lpage>.</mixed-citation></ref><ref id="B19"><mixed-citation xmlns:xlink="http://www.w3.org/1999/xlink" xlink:type="simple"><person-group><name name-style="western"><surname>Hölzel</surname><given-names>H</given-names></name></person-group> (<year>1970</year>) <article-title>Zur generischen Klassifikation der Paläarktischen <tp:taxon-name><tp:taxon-name-part taxon-name-part-type="subfamily">Chrysopinae</tp:taxon-name-part></tp:taxon-name>. Eine neue Gattung und zwei neue Untergattungen der <tp:taxon-name><tp:taxon-name-part taxon-name-part-type="family">Chrysopidae</tp:taxon-name-part></tp:taxon-name> (<tp:taxon-name><tp:taxon-name-part taxon-name-part-type="order">Planipennia</tp:taxon-name-part></tp:taxon-name>).</article-title><source>Zeitschrift der Arbeitsgemeinschaft Österreichischer Entomologen</source><volume>22</volume>: <fpage>44</fpage>–<lpage>52</lpage>.</mixed-citation></ref><ref id="B20"><mixed-citation xmlns:xlink="http://www.w3.org/1999/xlink" xlink:type="simple"><person-group><name name-style="western"><surname>Hölzel</surname><given-names>H</given-names></name></person-group> (<year>1973</year>) <article-title><tp:taxon-name><tp:taxon-name-part taxon-name-part-type="order">Neuroptera</tp:taxon-name-part></tp:taxon-name> aus Nepal I. (<tp:taxon-name><tp:taxon-name-part taxon-name-part-type="family">Chrysopidae</tp:taxon-name-part></tp:taxon-name>).</article-title><source>Khumbu Himal</source><volume>4</volume>: <fpage>333</fpage>–<lpage>388</lpage>.</mixed-citation></ref><ref id="B27"><mixed-citation xmlns:xlink="http://www.w3.org/1999/xlink" xlink:type="simple"><person-group><name name-style="western"><surname>New</surname><given-names>TR</given-names></name></person-group> (<year>1980</year>) <article-title>A revision of the Australia <tp:taxon-name><tp:taxon-name-part taxon-name-part-type="family">Chrysopidae</tp:taxon-name-part></tp:taxon-name> (<tp:taxon-name><tp:taxon-name-part taxon-name-part-type="class">Insecta</tp:taxon-name-part></tp:taxon-name>: <tp:taxon-name><tp:taxon-name-part taxon-name-part-type="order">Neuroptera</tp:taxon-name-part></tp:taxon-name>).</article-title><source>Australian Journal of Zoology (Supplement Series)</source><volume>77</volume>: <fpage>1</fpage>–<lpage>143</lpage>. <ext-link xlink:type="simple" ext-link-type="doi" xlink:href="10.1071/ajzs077">https://doi.org/10.1071/ajzs077</ext-link></mixed-citation></ref><ref id="B12"><mixed-citation xmlns:xlink="http://www.w3.org/1999/xlink" xlink:type="simple"><person-group><name name-style="western"><surname>Brooks</surname><given-names>SJ</given-names></name></person-group> (<year>1983</year>) <article-title>A new genus of oriental lacewings (<tp:taxon-name><tp:taxon-name-part taxon-name-part-type="order">Neuroptera</tp:taxon-name-part></tp:taxon-name>: <tp:taxon-name><tp:taxon-name-part taxon-name-part-type="family">Chrysopidae</tp:taxon-name-part></tp:taxon-name>).</article-title><source>Bulletin of the British Museum of Natural History</source><volume>47</volume>: <fpage>1</fpage>–<lpage>26</lpage>.</mixed-citation></ref><ref id="B36"><mixed-citation xmlns:xlink="http://www.w3.org/1999/xlink" xlink:type="simple"><person-group><name name-style="western"><surname>Tsukaguchi</surname><given-names>S</given-names></name></person-group> (<year>1985</year>) <article-title>A check list of published species of Japanese <tp:taxon-name><tp:taxon-name-part taxon-name-part-type="family">Chrysopidae</tp:taxon-name-part></tp:taxon-name> (<tp:taxon-name><tp:taxon-name-part taxon-name-part-type="order">Neuroptera</tp:taxon-name-part></tp:taxon-name>).</article-title><source>Kontyû</source><volume>53</volume>: <fpage>503</fpage>–<lpage>506</lpage>.</mixed-citation></ref><ref id="B13"><mixed-citation xmlns:xlink="http://www.w3.org/1999/xlink" xlink:type="simple"><person-group><name name-style="western"><surname>Brooks</surname><given-names>SJ</given-names></name><name name-style="western"><surname>Barnard</surname><given-names>PC</given-names></name></person-group> (<year>1990</year>) <article-title>The green lacewings of the world: a generic review (<tp:taxon-name><tp:taxon-name-part taxon-name-part-type="family">Chrysopidae</tp:taxon-name-part></tp:taxon-name>).</article-title><source>Bulletin of the British Museum of Natural History (Entomology)</source><volume>59</volume>: <fpage>117</fpage>–<lpage>286</lpage>.</mixed-citation></ref><ref id="B37"><mixed-citation xmlns:xlink="http://www.w3.org/1999/xlink" xlink:type="simple"><person-group><name name-style="western"><surname>Tsukaguchi</surname><given-names>S</given-names></name></person-group> (<year>1995</year>) <source><tp:taxon-name><tp:taxon-name-part taxon-name-part-type="family">Chrysopidae</tp:taxon-name-part></tp:taxon-name> of Japan (<tp:taxon-name><tp:taxon-name-part taxon-name-part-type="class">Insecta</tp:taxon-name-part></tp:taxon-name>, <tp:taxon-name><tp:taxon-name-part taxon-name-part-type="order">Neuroptera</tp:taxon-name-part></tp:taxon-name>).</source><publisher-name>Privately published</publisher-name>, <publisher-loc>Osaka, Japan</publisher-loc>, <size units="page">224 pp</size>.</mixed-citation></ref><ref id="B41"><mixed-citation xmlns:xlink="http://www.w3.org/1999/xlink" xlink:type="simple"><person-group><name name-style="western"><surname>Yang</surname><given-names>XK</given-names></name><name name-style="western"><surname>Yang</surname><given-names>CK</given-names></name><name name-style="western"><surname>Li</surname><given-names>WZ</given-names></name></person-group> (<year>2005</year>) <source>Fauna Sinica: <tp:taxon-name><tp:taxon-name-part taxon-name-part-type="class">Insecta</tp:taxon-name-part></tp:taxon-name>, Volume 39: <tp:taxon-name><tp:taxon-name-part taxon-name-part-type="order">Neuroptera</tp:taxon-name-part></tp:taxon-name>: <tp:taxon-name><tp:taxon-name-part taxon-name-part-type="family">Chrysopidae</tp:taxon-name-part></tp:taxon-name>.</source><publisher-name>Science Press</publisher-name>, <publisher-loc>Beijing</publisher-loc>, <size units="page">398 pp</size>. [+ 4 pls; In Chinese, with English summary]</mixed-citation></ref><ref id="B16"><mixed-citation xmlns:xlink="http://www.w3.org/1999/xlink" xlink:type="simple"><person-group><name name-style="western"><surname>Fraser</surname><given-names>FC</given-names></name></person-group> (<year>1952</year>) <article-title>New species of <tp:taxon-name><tp:taxon-name-part taxon-name-part-type="order">Neuroptera</tp:taxon-name-part></tp:taxon-name> in the Muséum National d’Histoire Naturelle, Paris.</article-title><source>Revue Française d’Entomologie</source><volume>19</volume>: <fpage>55</fpage>–<lpage>64</lpage>.</mixed-citation></ref></ref-list></tp:taxon-treatment>
