# Supplementary material for: Notes on the green lacewing subgenus Ankylopteryx Brauer, 1864 (s. str.) (Neuroptera, Chrysopidae) from China, with description of a new species
Source: Zookeys. 2020 Jan 22;906:41–71. doi: 10.3897/zookeys.906.46438 (PMC6989621; doi:10.3897/zookeys.906.46438)
Supplement: XML Treatment for Ankylopteryx (A.) delicatula [file zookeys.906.46438-treatment2.xml]

<!DOCTYPE tp:taxon-treatment
  PUBLIC "-//TaxonX//DTD Taxonomic Treatment Publishing DTD v0 20100105//EN" "tax-treatment-NSO.dtd">
<tp:taxon-treatment xmlns:tp="http://www.plazi.org/taxpub"><tp:treatment-meta><kwd-group><label>Taxon classification</label><kwd><named-content xmlns:xlink="http://www.w3.org/1999/xlink" content-type="kingdom">Animalia</named-content></kwd><kwd><named-content xmlns:xlink="http://www.w3.org/1999/xlink" content-type="order">Neuroptera</named-content></kwd><kwd><named-content xmlns:xlink="http://www.w3.org/1999/xlink" content-type="family">Chrysopidae</named-content></kwd></kwd-group><mixed-citation publication-type="journal"><person-group><name><surname>Ma</surname><given-names>Yunlong</given-names></name><name><surname>Yang</surname><given-names>Xingke</given-names></name><name><surname>Liu</surname><given-names>Xingyue</given-names></name></person-group><article-title>Notes on the green lacewing subgenus <tp:taxon-name><tp:taxon-name-part taxon-name-part-type="subgenus" reg="Ankylopteryx"/><tp:taxon-name-part taxon-name-part-type="subgenus" reg="Ankylopteryx">Ankylopteryx</tp:taxon-name-part></tp:taxon-name> Brauer, 1864 (<italic>s. str.</italic>) (<tp:taxon-name><tp:taxon-name-part taxon-name-part-type="order">Neuroptera</tp:taxon-name-part></tp:taxon-name>, <tp:taxon-name><tp:taxon-name-part taxon-name-part-type="family">Chrysopidae</tp:taxon-name-part></tp:taxon-name>) from China, with description of a new species</article-title><source>Zookeys</source><day>22</day><month>1</month><year>2020</year><volume>906</volume><fpage>41</fpage><lpage>71</lpage><pub-id pub-id-type="doi">10.3897/zookeys.906.46438</pub-id></mixed-citation></tp:treatment-meta><tp:nomenclature><tp:taxon-name><object-id xmlns:xlink="http://www.w3.org/1999/xlink" content-type="arpha" xlink:type="simple">87E9D396-B277-582C-984D-48AF0E58ABC7</object-id>
            <tp:taxon-name-part taxon-name-part-type="genus" reg="Ankylopteryx">Ankylopteryx</tp:taxon-name-part> (<tp:taxon-name-part taxon-name-part-type="subgenus" reg="Ankylopteryx">A.</tp:taxon-name-part>) <tp:taxon-name-part taxon-name-part-type="species" reg="delicatula">delicatula</tp:taxon-name-part></tp:taxon-name><tp:taxon-authority>Banks, 1937</tp:taxon-authority><xref ref-type="fig" rid="F1">Figs 1</xref><xref ref-type="fig" rid="F2">, 10–14</xref><xref ref-type="fig" rid="F3">, 15–17</xref><xref ref-type="fig" rid="F21">, 112</xref><tp:nomenclature-citation-list><tp:nomenclature-citation><tp:taxon-name>
                <tp:taxon-name-part taxon-name-part-type="genus" reg="Ankylopteryx">Ankylopteryx</tp:taxon-name-part> (<tp:taxon-name-part taxon-name-part-type="subgenus" reg="Ankylopteryx">A.</tp:taxon-name-part>) <tp:taxon-name-part taxon-name-part-type="species" reg="delicatula">delicatula</tp:taxon-name-part></tp:taxon-name><comment>: <xref ref-type="bibr" rid="B6">Banks 1937</xref>: 280 (original: <tp:taxon-name><tp:taxon-name-part taxon-name-part-type="genus" reg="Ankylopteryx">Ankylopteryx</tp:taxon-name-part></tp:taxon-name>; type locality: Ryukyu (Japan, Okinawa); syntypes in <named-content xmlns:xlink="http://www.w3.org/1999/xlink" content-type="dwc:institutional_code" xlink:type="simple">MCZ</named-content>); <xref ref-type="bibr" rid="B24">Kuwayama 1964</xref>: 42 (<tp:taxon-name><tp:taxon-name-part taxon-name-part-type="genus" reg="Ankylopteryx">Ankylopteryx</tp:taxon-name-part></tp:taxon-name>); <xref ref-type="bibr" rid="B13">Brooks and Barnard 1990</xref>: 265 (<tp:taxon-name><tp:taxon-name-part taxon-name-part-type="genus" reg="Ankylopteryx">Ankylopteryx</tp:taxon-name-part> (<tp:taxon-name-part taxon-name-part-type="subgenus" reg="Ankylopteryx">Ankylopteryx</tp:taxon-name-part>)</tp:taxon-name>); <xref ref-type="bibr" rid="B37">Tsukaguchi 1995</xref>: 123 (key to Japanese species), 126, fig. 100 (<tp:taxon-name><tp:taxon-name-part taxon-name-part-type="genus" reg="Ankylopteryx">Ankylopteryx</tp:taxon-name-part></tp:taxon-name>).</comment></tp:nomenclature-citation></tp:nomenclature-citation-list></tp:nomenclature><tp:treatment-sec sec-type="material" id="SECID0ECKAE"><title>Material examined.</title><p><bold>China</bold>: 1 ex, Yunnan, Jinghong, Sanchahe, 620 m, 1981.IV.12, Yang Chikun (<named-content xmlns:xlink="http://www.w3.org/1999/xlink" content-type="dwc:institutional_code" xlink:type="simple">CAU</named-content>); 1 ♀, Yunnan, Yingjiang, Tongbiguan, Jinzhuzhai, 2012.V.2, Liang Feiyang (<named-content xmlns:xlink="http://www.w3.org/1999/xlink" content-type="dwc:institutional_code" xlink:type="simple">CAU</named-content>); 1 ♂, Hong Kong, 2015.V, Liang Minxuan (<abbrev xmlns:xlink="http://www.w3.org/1999/xlink" content-type="institution" xlink:title="Collection of Liang Minxuan, Hong Kong, China" id="ABBRID0EUKAE" xlink:type="simple">CLMX</abbrev>).</p></tp:treatment-sec><tp:treatment-sec sec-type="diagnosis" id="SECID0EZKAE"><title>Diagnosis.</title><p>Frons with two brownish small spots between antennae, two brownish stripes below toruli; frontal markings more or less curved posteriorly and contiguous with clypeal markings anteriorly; gena with a long brownish stripe. Protibia and mesotibia with median markings. Both wings distinctly marked with brownish vittae along posterior margins near base and medial fork to apex of distal cubital cell (<italic>dcc</italic>). Abdomen with brownish markings on terga 2–8.</p></tp:treatment-sec><tp:treatment-sec sec-type="description" id="SECID0EBLAE"><title>Supplemental description.</title><p>Female: Sternum 8 distinctly convex at median part of posterior margin, with setae apically. Subgenitale stubby, bilobed apically; spermatheca round, as wide as long; spermaduct coiled, about three times as long as spermatheca.</p></tp:treatment-sec><tp:treatment-sec sec-type="distribution" id="SECID0EGLAE"><title>Distribution.</title><p>China (Yunnan, Hong Kong); Japan (Okinawa).</p></tp:treatment-sec><tp:treatment-sec sec-type="remarks" id="SECID0ELLAE"><title>Remarks.</title><p>The frontal spots between antennae and vittae on both wings in our examined specimens from Yunnan are same with that in the type of <italic><tp:taxon-name><tp:taxon-name-part taxon-name-part-type="genus" reg="Ankylopteryx">A.</tp:taxon-name-part> <tp:taxon-name-part taxon-name-part-type="species" reg="delicatula">delicatula</tp:taxon-name-part></tp:taxon-name></italic>, as originally described. Accordingly, we identified the above two specimens from Yunnan to be <italic><tp:taxon-name><tp:taxon-name-part taxon-name-part-type="genus" reg="Ankylopteryx">A.</tp:taxon-name-part> <tp:taxon-name-part taxon-name-part-type="species" reg="delicatula">delicatula</tp:taxon-name-part></tp:taxon-name></italic>, which is newly recorded from China.</p></tp:treatment-sec><tp:treatment-sec><!--Section generated to contain objects referenced in tp:taxon-treatment.--><fig id="F1" position="float" orientation="portrait"><object-id xmlns:xlink="http://www.w3.org/1999/xlink" content-type="doi" xlink:type="simple">10.3897/zookeys.906.46438.figures1-9</object-id><object-id xmlns:xlink="http://www.w3.org/1999/xlink" content-type="arpha" xlink:type="simple">D56F6A1D-4CE8-5308-AF64-B3D251531C3D</object-id><label>Figures 1–9.</label><caption><p>Habitus photos of the <italic><tp:taxon-name><tp:taxon-name-part taxon-name-part-type="genus" reg="Ankylopteryx">Ankylopteryx</tp:taxon-name-part></tp:taxon-name></italic> species. <bold>1</bold><tp:taxon-name><tp:taxon-name-part taxon-name-part-type="genus" reg="Ankylopteryx">Ankylopteryx</tp:taxon-name-part> (<tp:taxon-name-part taxon-name-part-type="subgenus" reg="Ankylopteryx">A.</tp:taxon-name-part>) <tp:taxon-name-part taxon-name-part-type="species" reg="delicatula">delicatula</tp:taxon-name-part></tp:taxon-name> Banks, 1937 (Yunnan, Jinghong, sex unknown, <named-content xmlns:xlink="http://www.w3.org/1999/xlink" content-type="dwc:institutional_code" xlink:type="simple">CAU</named-content>) <bold>2</bold><tp:taxon-name><tp:taxon-name-part taxon-name-part-type="genus" reg="Ankylopteryx">Ankylopteryx</tp:taxon-name-part> (<tp:taxon-name-part taxon-name-part-type="subgenus" reg="Ankylopteryx">A.</tp:taxon-name-part>) <tp:taxon-name-part taxon-name-part-type="species" reg="doleschalii">doleschalii</tp:taxon-name-part></tp:taxon-name> Brauer, 1864, paratype (Indonesia, Ambonia, paratype, male, provided by <named-content xmlns:xlink="http://www.w3.org/1999/xlink" content-type="dwc:institutional_code" xlink:type="simple">NHMV</named-content>) <bold>3</bold><tp:taxon-name><tp:taxon-name-part taxon-name-part-type="genus" reg="Ankylopteryx">Ankylopteryx</tp:taxon-name-part> (<tp:taxon-name-part taxon-name-part-type="subgenus" reg="Ankylopteryx">A.</tp:taxon-name-part>) <tp:taxon-name-part taxon-name-part-type="species" reg="ferruginea">ferruginea</tp:taxon-name-part></tp:taxon-name> Tsukaguchi, 1995 (Guangxi, Longzhou, female, <named-content xmlns:xlink="http://www.w3.org/1999/xlink" content-type="dwc:institutional_code" xlink:type="simple">CAU</named-content>) <bold>4</bold><tp:taxon-name><tp:taxon-name-part taxon-name-part-type="genus" reg="Ankylopteryx">Ankylopteryx</tp:taxon-name-part> (<tp:taxon-name-part taxon-name-part-type="subgenus" reg="Ankylopteryx">A.</tp:taxon-name-part>) <tp:taxon-name-part taxon-name-part-type="species" reg="gracilis">gracilis</tp:taxon-name-part></tp:taxon-name> Nakahara, 1955 (Guangxi, Ningming, female, <named-content xmlns:xlink="http://www.w3.org/1999/xlink" content-type="dwc:institutional_code" xlink:type="simple">CAU</named-content>) <bold>5</bold><tp:taxon-name><tp:taxon-name-part taxon-name-part-type="genus" reg="Ankylopteryx">Ankylopteryx</tp:taxon-name-part> (<tp:taxon-name-part taxon-name-part-type="subgenus" reg="Ankylopteryx">A.</tp:taxon-name-part>) <tp:taxon-name-part taxon-name-part-type="species" reg="lii">lii</tp:taxon-name-part></tp:taxon-name> Yang, 1987 (Xizang, Zäyu, paratype, male, <named-content xmlns:xlink="http://www.w3.org/1999/xlink" content-type="dwc:institutional_code" xlink:type="simple">CAU</named-content>) <bold>6</bold><tp:taxon-name><tp:taxon-name-part taxon-name-part-type="genus" reg="Ankylopteryx">Ankylopteryx</tp:taxon-name-part> (<tp:taxon-name-part taxon-name-part-type="subgenus" reg="Ankylopteryx">A.</tp:taxon-name-part>) <tp:taxon-name-part taxon-name-part-type="species" reg="magnimaculata">magnimaculata</tp:taxon-name-part></tp:taxon-name> Yang, 1987 (Xizang, Zäyu, holotype, male, <named-content xmlns:xlink="http://www.w3.org/1999/xlink" content-type="dwc:institutional_code" xlink:type="simple">CAU</named-content>) <bold>7</bold><tp:taxon-name><tp:taxon-name-part taxon-name-part-type="genus" reg="Ankylopteryx">Ankylopteryx</tp:taxon-name-part> (<tp:taxon-name-part taxon-name-part-type="subgenus" reg="Ankylopteryx">A.</tp:taxon-name-part>) <tp:taxon-name-part taxon-name-part-type="species" reg="octopunctata">octopunctata</tp:taxon-name-part> <tp:taxon-name-part taxon-name-part-type="subspecies" reg="candida">candida</tp:taxon-name-part></tp:taxon-name> (Fabricius, 1798) (Guangxi, Ningming, female, <named-content xmlns:xlink="http://www.w3.org/1999/xlink" content-type="dwc:institutional_code" xlink:type="simple">CAU</named-content>) <bold>8</bold><tp:taxon-name><tp:taxon-name-part taxon-name-part-type="genus" reg="Ankylopteryx">Ankylopteryx</tp:taxon-name-part> (<tp:taxon-name-part taxon-name-part-type="subgenus" reg="Ankylopteryx">A.</tp:taxon-name-part>) <tp:taxon-name-part taxon-name-part-type="species" reg="yangi">yangi</tp:taxon-name-part></tp:taxon-name> sp. nov. (Taiwan, Pingtung, paratype, female, <named-content xmlns:xlink="http://www.w3.org/1999/xlink" content-type="dwc:institutional_code" xlink:type="simple">CAU</named-content>) <bold>9</bold><tp:taxon-name><tp:taxon-name-part taxon-name-part-type="genus" reg="Ankylopteryx">Ankylopteryx</tp:taxon-name-part> (<tp:taxon-name-part taxon-name-part-type="subgenus" reg="Ankylopteryx">A.</tp:taxon-name-part>) <tp:taxon-name-part taxon-name-part-type="species" reg="tibetana">tibetana</tp:taxon-name-part></tp:taxon-name> Yang, 1987 (Xizang, Zäyu, holotype, male, <named-content xmlns:xlink="http://www.w3.org/1999/xlink" content-type="dwc:institutional_code" xlink:type="simple">CAU</named-content>). Scale bars: 5.0 mm.</p></caption><graphic xmlns:xlink="http://www.w3.org/1999/xlink" xlink:href="zookeys-906-041-g001.jpg" position="float" orientation="portrait" xlink:type="simple" id="oo_374369.jpg"><uri content-type="original_file" xlink:type="simple">https://binary.pensoft.net/fig/374369</uri></graphic></fig><fig id="F2" position="float" orientation="portrait"><object-id xmlns:xlink="http://www.w3.org/1999/xlink" content-type="doi" xlink:type="simple">10.3897/zookeys.906.46438.figures10-14</object-id><object-id xmlns:xlink="http://www.w3.org/1999/xlink" content-type="arpha" xlink:type="simple">5FBC0EE0-C2EF-52D6-9433-F874555ADB42</object-id><label>Figures 10–14.</label><caption><p><tp:taxon-name><tp:taxon-name-part taxon-name-part-type="genus" reg="Ankylopteryx">Ankylopteryx</tp:taxon-name-part> (<tp:taxon-name-part taxon-name-part-type="subgenus" reg="Ankylopteryx">A.</tp:taxon-name-part>) <tp:taxon-name-part taxon-name-part-type="species" reg="delicatula">delicatula</tp:taxon-name-part></tp:taxon-name> Banks (Yunnan, Jinghong, sex unknown, <named-content xmlns:xlink="http://www.w3.org/1999/xlink" content-type="dwc:institutional_code" xlink:type="simple">CAU</named-content>). <bold>10</bold> head, frontal <bold>11</bold> head, dorsal <bold>12</bold> thorax, dorsal <bold>13</bold> protibia and mesotibia <bold>14</bold> forewing and hind wing. Veins (black lettering): <bold>C</bold> Costa <bold>Sc</bold> Subcosta <bold>R</bold> Radius <bold>Rs</bold> Radial sector <bold>Psc</bold> Pseudocubitus <bold>Psm</bold> Pseudomedia. Cells (red lettering): <bold>b1, b4</bold> first, fourth upper Banksian cells <bold>b'1, b'4</bold> first, fourth lower Banksian cells <bold>r1, r9, r11</bold> first, ninth, eleventh radial cell.</p></caption><graphic xmlns:xlink="http://www.w3.org/1999/xlink" xlink:href="zookeys-906-041-g002.jpg" position="float" orientation="portrait" xlink:type="simple" id="oo_374370.jpg"><uri content-type="original_file" xlink:type="simple">https://binary.pensoft.net/fig/374370</uri></graphic></fig><fig id="F3" position="float" orientation="portrait"><object-id xmlns:xlink="http://www.w3.org/1999/xlink" content-type="doi" xlink:type="simple">10.3897/zookeys.906.46438.figures15-17</object-id><object-id xmlns:xlink="http://www.w3.org/1999/xlink" content-type="arpha" xlink:type="simple">DAB77552-5803-5876-B06D-889D9A258EB8</object-id><label>Figures 15–17.</label><caption><p><tp:taxon-name><tp:taxon-name-part taxon-name-part-type="genus" reg="Ankylopteryx">Ankylopteryx</tp:taxon-name-part> (<tp:taxon-name-part taxon-name-part-type="subgenus" reg="Ankylopteryx">A.</tp:taxon-name-part>) <tp:taxon-name-part taxon-name-part-type="species" reg="delicatula">delicatula</tp:taxon-name-part></tp:taxon-name> Banks, female abdomen (Yunnan, Jinghong, sex unknown, <named-content xmlns:xlink="http://www.w3.org/1999/xlink" content-type="dwc:institutional_code" xlink:type="simple">CAU</named-content>). <bold>15</bold> segment A7-terminus, lateral <bold>16</bold> terminalia, ventral <bold>17</bold> spermatheca. <bold>cc</bold> callus cerci <bold>g.l.</bold> gonaphophyses lateralis <bold>S7</bold> seventh sternum <bold>sg.d.</bold> dorsal lobe of subgenitale <bold>sg.v.</bold> ventral lobe of subgenitale <bold>sm</bold> spermatheca <bold>sm.d.</bold> spermathecal duct <bold>t.s.</bold> transverse sclerite <bold>T8</bold> eighth tergum <bold>T9+e</bold> ninth tergum + ectoproct.</p></caption><graphic xmlns:xlink="http://www.w3.org/1999/xlink" xlink:href="zookeys-906-041-g003.jpg" position="float" orientation="portrait" xlink:type="simple" id="oo_374371.jpg"><uri content-type="original_file" xlink:type="simple">https://binary.pensoft.net/fig/374371</uri></graphic></fig><fig id="F21" position="float" orientation="portrait"><object-id xmlns:xlink="http://www.w3.org/1999/xlink" content-type="doi" xlink:type="simple">10.3897/zookeys.906.46438.figure112</object-id><object-id xmlns:xlink="http://www.w3.org/1999/xlink" content-type="arpha" xlink:type="simple">C5F59625-05CD-5590-9B55-672C7DA616AF</object-id><label>Figure 112.</label><caption><p>Known distribution of <italic><tp:taxon-name><tp:taxon-name-part taxon-name-part-type="genus" reg="Ankylopteryx">Ankylopteryx</tp:taxon-name-part></tp:taxon-name></italic> (<italic>s. str.</italic>) species from China and neighboring countries. <tp:taxon-name><tp:taxon-name-part taxon-name-part-type="genus" reg="Ankylopteryx">Ankylopteryx</tp:taxon-name-part> (<tp:taxon-name-part taxon-name-part-type="subgenus" reg="Ankylopteryx">A.</tp:taxon-name-part>) <tp:taxon-name-part taxon-name-part-type="species" reg="delicatula">delicatula</tp:taxon-name-part></tp:taxon-name> Banks (white triangle); <tp:taxon-name><tp:taxon-name-part taxon-name-part-type="genus" reg="Ankylopteryx">Ankylopteryx</tp:taxon-name-part> (<tp:taxon-name-part taxon-name-part-type="subgenus" reg="Ankylopteryx">A.</tp:taxon-name-part>) <tp:taxon-name-part taxon-name-part-type="species" reg="doleschalii">doleschalii</tp:taxon-name-part></tp:taxon-name> Brauer (black triangle); <tp:taxon-name><tp:taxon-name-part taxon-name-part-type="genus" reg="Ankylopteryx">Ankylopteryx</tp:taxon-name-part> (<tp:taxon-name-part taxon-name-part-type="subgenus" reg="Ankylopteryx">A.</tp:taxon-name-part>) <tp:taxon-name-part taxon-name-part-type="species" reg="ferruginea">ferruginea</tp:taxon-name-part></tp:taxon-name> Tsukaguchi (circle); <tp:taxon-name><tp:taxon-name-part taxon-name-part-type="genus" reg="Ankylopteryx">Ankylopteryx</tp:taxon-name-part> (<tp:taxon-name-part taxon-name-part-type="subgenus" reg="Ankylopteryx">A.</tp:taxon-name-part>) <tp:taxon-name-part taxon-name-part-type="species" reg="magnimaculata">magnimaculata</tp:taxon-name-part></tp:taxon-name> Yang (white square); <tp:taxon-name><tp:taxon-name-part taxon-name-part-type="genus" reg="Ankylopteryx">Ankylopteryx</tp:taxon-name-part> (<tp:taxon-name-part taxon-name-part-type="subgenus" reg="Ankylopteryx">A.</tp:taxon-name-part>) <tp:taxon-name-part taxon-name-part-type="species" reg="yangi">yangi</tp:taxon-name-part></tp:taxon-name> sp. n. (black square).</p></caption><graphic xmlns:xlink="http://www.w3.org/1999/xlink" xlink:href="zookeys-906-041-g021.jpg" position="float" orientation="portrait" xlink:type="simple" id="oo_374389.jpg"><uri content-type="original_file" xlink:type="simple">https://binary.pensoft.net/fig/374389</uri></graphic></fig></tp:treatment-sec><ref-list><ref id="B6"><mixed-citation xmlns:xlink="http://www.w3.org/1999/xlink" xlink:type="simple"><person-group><name name-style="western"><surname>Banks</surname><given-names>N</given-names></name></person-group> (<year>1937</year>) <article-title>Neuropteroid insects from Formosa.</article-title><source>Philippine Journal of Science</source><volume>62</volume>: <fpage>255</fpage>–<lpage>291</lpage>.</mixed-citation></ref><ref id="B24"><mixed-citation xmlns:xlink="http://www.w3.org/1999/xlink" xlink:type="simple"><person-group><name name-style="western"><surname>Kuwayama</surname><given-names>S</given-names></name></person-group> (<year>1964</year>) <article-title>On the <tp:taxon-name><tp:taxon-name-part taxon-name-part-type="order">Neuroptera</tp:taxon-name-part></tp:taxon-name> of the Ryukyus.</article-title><source><tp:taxon-name><tp:taxon-name-part taxon-name-part-type="class">Insecta</tp:taxon-name-part></tp:taxon-name> Matsumurana</source><volume>27</volume>: <fpage>38</fpage>–<lpage>48</lpage>.</mixed-citation></ref><ref id="B13"><mixed-citation xmlns:xlink="http://www.w3.org/1999/xlink" xlink:type="simple"><person-group><name name-style="western"><surname>Brooks</surname><given-names>SJ</given-names></name><name name-style="western"><surname>Barnard</surname><given-names>PC</given-names></name></person-group> (<year>1990</year>) <article-title>The green lacewings of the world: a generic review (<tp:taxon-name><tp:taxon-name-part taxon-name-part-type="family">Chrysopidae</tp:taxon-name-part></tp:taxon-name>).</article-title><source>Bulletin of the British Museum of Natural History (Entomology)</source><volume>59</volume>: <fpage>117</fpage>–<lpage>286</lpage>.</mixed-citation></ref><ref id="B37"><mixed-citation xmlns:xlink="http://www.w3.org/1999/xlink" xlink:type="simple"><person-group><name name-style="western"><surname>Tsukaguchi</surname><given-names>S</given-names></name></person-group> (<year>1995</year>) <source><tp:taxon-name><tp:taxon-name-part taxon-name-part-type="family">Chrysopidae</tp:taxon-name-part></tp:taxon-name> of Japan (<tp:taxon-name><tp:taxon-name-part taxon-name-part-type="class">Insecta</tp:taxon-name-part></tp:taxon-name>, <tp:taxon-name><tp:taxon-name-part taxon-name-part-type="order">Neuroptera</tp:taxon-name-part></tp:taxon-name>).</source><publisher-name>Privately published</publisher-name>, <publisher-loc>Osaka, Japan</publisher-loc>, <size units="page">224 pp</size>.</mixed-citation></ref></ref-list></tp:taxon-treatment>
