# Supplementary material for: Notes on the green lacewing subgenus Ankylopteryx Brauer, 1864 (s. str.) (Neuroptera, Chrysopidae) from China, with description of a new species
Source: Zookeys. 2020 Jan 22;906:41–71. doi: 10.3897/zookeys.906.46438 (PMC6989621; doi:10.3897/zookeys.906.46438)
Supplement: XML Treatment for Ankylopteryx (A.) doleschalii [file zookeys.906.46438-treatment3.xml]

<!DOCTYPE tp:taxon-treatment
  PUBLIC "-//TaxonX//DTD Taxonomic Treatment Publishing DTD v0 20100105//EN" "tax-treatment-NSO.dtd">
<tp:taxon-treatment xmlns:tp="http://www.plazi.org/taxpub"><tp:treatment-meta><kwd-group><label>Taxon classification</label><kwd><named-content xmlns:xlink="http://www.w3.org/1999/xlink" content-type="kingdom">Animalia</named-content></kwd><kwd><named-content xmlns:xlink="http://www.w3.org/1999/xlink" content-type="order">Neuroptera</named-content></kwd><kwd><named-content xmlns:xlink="http://www.w3.org/1999/xlink" content-type="family">Chrysopidae</named-content></kwd></kwd-group><mixed-citation publication-type="journal"><person-group><name><surname>Ma</surname><given-names>Yunlong</given-names></name><name><surname>Yang</surname><given-names>Xingke</given-names></name><name><surname>Liu</surname><given-names>Xingyue</given-names></name></person-group><article-title>Notes on the green lacewing subgenus <tp:taxon-name><tp:taxon-name-part taxon-name-part-type="subgenus" reg="Ankylopteryx"/><tp:taxon-name-part taxon-name-part-type="subgenus" reg="Ankylopteryx">Ankylopteryx</tp:taxon-name-part></tp:taxon-name> Brauer, 1864 (<italic>s. str.</italic>) (<tp:taxon-name><tp:taxon-name-part taxon-name-part-type="order">Neuroptera</tp:taxon-name-part></tp:taxon-name>, <tp:taxon-name><tp:taxon-name-part taxon-name-part-type="family">Chrysopidae</tp:taxon-name-part></tp:taxon-name>) from China, with description of a new species</article-title><source>Zookeys</source><day>22</day><month>1</month><year>2020</year><volume>906</volume><fpage>41</fpage><lpage>71</lpage><pub-id pub-id-type="doi">10.3897/zookeys.906.46438</pub-id></mixed-citation></tp:treatment-meta><tp:nomenclature><tp:taxon-name><object-id xmlns:xlink="http://www.w3.org/1999/xlink" content-type="arpha" xlink:type="simple">76108521-A6F2-5059-A306-34F29A0BF8B3</object-id>
            <tp:taxon-name-part taxon-name-part-type="genus" reg="Ankylopteryx">Ankylopteryx</tp:taxon-name-part> (<tp:taxon-name-part taxon-name-part-type="subgenus" reg="Ankylopteryx">A.</tp:taxon-name-part>) <tp:taxon-name-part taxon-name-part-type="species" reg="doleschalii">doleschalii</tp:taxon-name-part></tp:taxon-name><tp:taxon-authority>Brauer, 1864</tp:taxon-authority><xref ref-type="fig" rid="F1">Figs 2</xref><xref ref-type="fig" rid="F4">, 18–22</xref><xref ref-type="fig" rid="F5">, 23–29</xref><xref ref-type="fig" rid="F21">, 112</xref><tp:nomenclature-citation-list><tp:nomenclature-citation><tp:taxon-name>
                <tp:taxon-name-part taxon-name-part-type="genus" reg="Ankylopteryx">Ankylopteryx</tp:taxon-name-part> (<tp:taxon-name-part taxon-name-part-type="subgenus" reg="Ankylopteryx">A.</tp:taxon-name-part>) <tp:taxon-name-part taxon-name-part-type="species" reg="doleschalii">doleschalii</tp:taxon-name-part></tp:taxon-name><comment>: <xref ref-type="bibr" rid="B9">Brauer 1864</xref>: 901 (original: <tp:taxon-name><tp:taxon-name-part taxon-name-part-type="genus" reg="Ankylopteryx">Ankylopteryx</tp:taxon-name-part></tp:taxon-name>; type locality: “Amboina” [Ambonia] (Indonesia, Maluku Prov.); holotype in <named-content xmlns:xlink="http://www.w3.org/1999/xlink" content-type="dwc:institutional_code" xlink:type="simple">NHMV</named-content>); Brauer 1866: 37 (<tp:taxon-name><tp:taxon-name-part taxon-name-part-type="genus" reg="Ankylopteryx">Ankylopteryx</tp:taxon-name-part></tp:taxon-name>); <xref ref-type="bibr" rid="B39">van der Weele 1909</xref>: 60 (<tp:taxon-name><tp:taxon-name-part taxon-name-part-type="genus" reg="Ankylopteryx">Ankylopteryx</tp:taxon-name-part></tp:taxon-name>); <xref ref-type="bibr" rid="B6">Banks 1937</xref>: 280 (<tp:taxon-name><tp:taxon-name-part taxon-name-part-type="genus" reg="Ankylopteryx">Ankylopteryx</tp:taxon-name-part></tp:taxon-name>); <xref ref-type="bibr" rid="B8">Banks 1939</xref>: 473 (key to Chinese species); <xref ref-type="bibr" rid="B24">Kuwayama 1964</xref>: 42 (<tp:taxon-name><tp:taxon-name-part taxon-name-part-type="genus" reg="Ankylopteryx">Ankylopteryx</tp:taxon-name-part></tp:taxon-name>); <xref ref-type="bibr" rid="B13">Brooks and Barnard 1990</xref>: 265 (<tp:taxon-name><tp:taxon-name-part taxon-name-part-type="genus" reg="Ankylopteryx">Ankylopteryx</tp:taxon-name-part> (<tp:taxon-name-part taxon-name-part-type="subgenus" reg="Ankylopteryx">Ankylopteryx</tp:taxon-name-part>)</tp:taxon-name>); <xref ref-type="bibr" rid="B28">New 2003</xref>: 163 (<tp:taxon-name><tp:taxon-name-part taxon-name-part-type="genus" reg="Ankylopteryx">Ankylopteryx</tp:taxon-name-part> (<tp:taxon-name-part taxon-name-part-type="subgenus" reg="Ankylopteryx">Ankylopteryx</tp:taxon-name-part>)</tp:taxon-name>); <xref ref-type="bibr" rid="B41">Yang et al. 2005</xref>: 51 (<tp:taxon-name><tp:taxon-name-part taxon-name-part-type="genus" reg="Ankylopteryx">Ankylopteryx</tp:taxon-name-part> (<tp:taxon-name-part taxon-name-part-type="subgenus" reg="Ankylopteryx">Ankylopteryx</tp:taxon-name-part>)</tp:taxon-name>).</comment></tp:nomenclature-citation></tp:nomenclature-citation-list></tp:nomenclature><tp:treatment-sec sec-type="material" id="SECID0EURAE"><title>Material examined.</title><p>Holotype ex, Indonesia, Amboina, 1950 (<named-content xmlns:xlink="http://www.w3.org/1999/xlink" content-type="dwc:institutional_code" xlink:type="simple">NHMV</named-content>). Paratype 1 ♂, same data as holotype (<named-content xmlns:xlink="http://www.w3.org/1999/xlink" content-type="dwc:institutional_code" xlink:type="simple">NHMV</named-content>).</p></tp:treatment-sec><tp:treatment-sec sec-type="diagnosis" id="SECID0EESAE"><title>Diagnosis.</title><p>Stripes below toruli absent; frontal markings not curved posteriorly, anteriorly contiguous with clypeal markings and genal markings. Protibia and mesotibia with median markings. Both wings with brownish marking patterns. First intramedian cell very long and narrow.</p></tp:treatment-sec><tp:treatment-sec sec-type="distribution" id="SECID0EJSAE"><title>Distribution.</title><p>China (Hainan); Indonesia (Maluku).</p></tp:treatment-sec><tp:treatment-sec sec-type="remarks" id="SECID0EOSAE"><title>Remarks.</title><p>This species was recorded from Hainan by <xref ref-type="bibr" rid="B6">Banks (1937)</xref>. Unfortunately, we have not examined any specimen of this species from Hainan. Considering the greatly disjunct distribution records of this species (i.e. Ambonia and Hainan), there is a possibility that <italic><tp:taxon-name><tp:taxon-name-part taxon-name-part-type="genus" reg="Ankylopteryx">A.</tp:taxon-name-part> <tp:taxon-name-part taxon-name-part-type="species" reg="doleschalii">doleschalii</tp:taxon-name-part></tp:taxon-name></italic>, from Hainan was a misidentification of <italic><tp:taxon-name><tp:taxon-name-part taxon-name-part-type="genus" reg="Ankylopteryx">A.</tp:taxon-name-part> <tp:taxon-name-part taxon-name-part-type="species" reg="gracilis">gracilis</tp:taxon-name-part></tp:taxon-name></italic> (a morphologically similar species widely distributed in eastern and southeastern Asia).</p></tp:treatment-sec><tp:treatment-sec><!--Section generated to contain objects referenced in tp:taxon-treatment.--><fig id="F1" position="float" orientation="portrait"><object-id xmlns:xlink="http://www.w3.org/1999/xlink" content-type="doi" xlink:type="simple">10.3897/zookeys.906.46438.figures1-9</object-id><object-id xmlns:xlink="http://www.w3.org/1999/xlink" content-type="arpha" xlink:type="simple">D56F6A1D-4CE8-5308-AF64-B3D251531C3D</object-id><label>Figures 1–9.</label><caption><p>Habitus photos of the <italic><tp:taxon-name><tp:taxon-name-part taxon-name-part-type="genus" reg="Ankylopteryx">Ankylopteryx</tp:taxon-name-part></tp:taxon-name></italic> species. <bold>1</bold><tp:taxon-name><tp:taxon-name-part taxon-name-part-type="genus" reg="Ankylopteryx">Ankylopteryx</tp:taxon-name-part> (<tp:taxon-name-part taxon-name-part-type="subgenus" reg="Ankylopteryx">A.</tp:taxon-name-part>) <tp:taxon-name-part taxon-name-part-type="species" reg="delicatula">delicatula</tp:taxon-name-part></tp:taxon-name> Banks, 1937 (Yunnan, Jinghong, sex unknown, <named-content xmlns:xlink="http://www.w3.org/1999/xlink" content-type="dwc:institutional_code" xlink:type="simple">CAU</named-content>) <bold>2</bold><tp:taxon-name><tp:taxon-name-part taxon-name-part-type="genus" reg="Ankylopteryx">Ankylopteryx</tp:taxon-name-part> (<tp:taxon-name-part taxon-name-part-type="subgenus" reg="Ankylopteryx">A.</tp:taxon-name-part>) <tp:taxon-name-part taxon-name-part-type="species" reg="doleschalii">doleschalii</tp:taxon-name-part></tp:taxon-name> Brauer, 1864, paratype (Indonesia, Ambonia, paratype, male, provided by <named-content xmlns:xlink="http://www.w3.org/1999/xlink" content-type="dwc:institutional_code" xlink:type="simple">NHMV</named-content>) <bold>3</bold><tp:taxon-name><tp:taxon-name-part taxon-name-part-type="genus" reg="Ankylopteryx">Ankylopteryx</tp:taxon-name-part> (<tp:taxon-name-part taxon-name-part-type="subgenus" reg="Ankylopteryx">A.</tp:taxon-name-part>) <tp:taxon-name-part taxon-name-part-type="species" reg="ferruginea">ferruginea</tp:taxon-name-part></tp:taxon-name> Tsukaguchi, 1995 (Guangxi, Longzhou, female, <named-content xmlns:xlink="http://www.w3.org/1999/xlink" content-type="dwc:institutional_code" xlink:type="simple">CAU</named-content>) <bold>4</bold><tp:taxon-name><tp:taxon-name-part taxon-name-part-type="genus" reg="Ankylopteryx">Ankylopteryx</tp:taxon-name-part> (<tp:taxon-name-part taxon-name-part-type="subgenus" reg="Ankylopteryx">A.</tp:taxon-name-part>) <tp:taxon-name-part taxon-name-part-type="species" reg="gracilis">gracilis</tp:taxon-name-part></tp:taxon-name> Nakahara, 1955 (Guangxi, Ningming, female, <named-content xmlns:xlink="http://www.w3.org/1999/xlink" content-type="dwc:institutional_code" xlink:type="simple">CAU</named-content>) <bold>5</bold><tp:taxon-name><tp:taxon-name-part taxon-name-part-type="genus" reg="Ankylopteryx">Ankylopteryx</tp:taxon-name-part> (<tp:taxon-name-part taxon-name-part-type="subgenus" reg="Ankylopteryx">A.</tp:taxon-name-part>) <tp:taxon-name-part taxon-name-part-type="species" reg="lii">lii</tp:taxon-name-part></tp:taxon-name> Yang, 1987 (Xizang, Zäyu, paratype, male, <named-content xmlns:xlink="http://www.w3.org/1999/xlink" content-type="dwc:institutional_code" xlink:type="simple">CAU</named-content>) <bold>6</bold><tp:taxon-name><tp:taxon-name-part taxon-name-part-type="genus" reg="Ankylopteryx">Ankylopteryx</tp:taxon-name-part> (<tp:taxon-name-part taxon-name-part-type="subgenus" reg="Ankylopteryx">A.</tp:taxon-name-part>) <tp:taxon-name-part taxon-name-part-type="species" reg="magnimaculata">magnimaculata</tp:taxon-name-part></tp:taxon-name> Yang, 1987 (Xizang, Zäyu, holotype, male, <named-content xmlns:xlink="http://www.w3.org/1999/xlink" content-type="dwc:institutional_code" xlink:type="simple">CAU</named-content>) <bold>7</bold><tp:taxon-name><tp:taxon-name-part taxon-name-part-type="genus" reg="Ankylopteryx">Ankylopteryx</tp:taxon-name-part> (<tp:taxon-name-part taxon-name-part-type="subgenus" reg="Ankylopteryx">A.</tp:taxon-name-part>) <tp:taxon-name-part taxon-name-part-type="species" reg="octopunctata">octopunctata</tp:taxon-name-part> <tp:taxon-name-part taxon-name-part-type="subspecies" reg="candida">candida</tp:taxon-name-part></tp:taxon-name> (Fabricius, 1798) (Guangxi, Ningming, female, <named-content xmlns:xlink="http://www.w3.org/1999/xlink" content-type="dwc:institutional_code" xlink:type="simple">CAU</named-content>) <bold>8</bold><tp:taxon-name><tp:taxon-name-part taxon-name-part-type="genus" reg="Ankylopteryx">Ankylopteryx</tp:taxon-name-part> (<tp:taxon-name-part taxon-name-part-type="subgenus" reg="Ankylopteryx">A.</tp:taxon-name-part>) <tp:taxon-name-part taxon-name-part-type="species" reg="yangi">yangi</tp:taxon-name-part></tp:taxon-name> sp. nov. (Taiwan, Pingtung, paratype, female, <named-content xmlns:xlink="http://www.w3.org/1999/xlink" content-type="dwc:institutional_code" xlink:type="simple">CAU</named-content>) <bold>9</bold><tp:taxon-name><tp:taxon-name-part taxon-name-part-type="genus" reg="Ankylopteryx">Ankylopteryx</tp:taxon-name-part> (<tp:taxon-name-part taxon-name-part-type="subgenus" reg="Ankylopteryx">A.</tp:taxon-name-part>) <tp:taxon-name-part taxon-name-part-type="species" reg="tibetana">tibetana</tp:taxon-name-part></tp:taxon-name> Yang, 1987 (Xizang, Zäyu, holotype, male, <named-content xmlns:xlink="http://www.w3.org/1999/xlink" content-type="dwc:institutional_code" xlink:type="simple">CAU</named-content>). Scale bars: 5.0 mm.</p></caption><graphic xmlns:xlink="http://www.w3.org/1999/xlink" xlink:href="zookeys-906-041-g001.jpg" position="float" orientation="portrait" xlink:type="simple" id="oo_374369.jpg"><uri content-type="original_file" xlink:type="simple">https://binary.pensoft.net/fig/374369</uri></graphic></fig><fig id="F4" position="float" orientation="portrait"><object-id xmlns:xlink="http://www.w3.org/1999/xlink" content-type="doi" xlink:type="simple">10.3897/zookeys.906.46438.figures18-22</object-id><object-id xmlns:xlink="http://www.w3.org/1999/xlink" content-type="arpha" xlink:type="simple">F97629E6-D5FC-5E93-B051-256B92F6EFD7</object-id><label>Figures 18–22.</label><caption><p><tp:taxon-name><tp:taxon-name-part taxon-name-part-type="genus" reg="Ankylopteryx">Ankylopteryx</tp:taxon-name-part> (<tp:taxon-name-part taxon-name-part-type="subgenus" reg="Ankylopteryx">A.</tp:taxon-name-part>) <tp:taxon-name-part taxon-name-part-type="species" reg="doleschalii">doleschalii</tp:taxon-name-part></tp:taxon-name> Brauer (Indonesia, Ambonia, holotype, ex, provided by <named-content xmlns:xlink="http://www.w3.org/1999/xlink" content-type="dwc:institutional_code" xlink:type="simple">NHMV</named-content>). <bold>18</bold> head, frontal <bold>19</bold> head and thorax, dorsal <bold>20</bold> protibia and mesotibia <bold>21</bold> forewing <bold>22</bold> hind wing.</p></caption><graphic xmlns:xlink="http://www.w3.org/1999/xlink" xlink:href="zookeys-906-041-g004.jpg" position="float" orientation="portrait" xlink:type="simple" id="oo_374372.jpg"><uri content-type="original_file" xlink:type="simple">https://binary.pensoft.net/fig/374372</uri></graphic></fig><fig id="F5" position="float" orientation="portrait"><object-id xmlns:xlink="http://www.w3.org/1999/xlink" content-type="doi" xlink:type="simple">10.3897/zookeys.906.46438.figures23-29</object-id><object-id xmlns:xlink="http://www.w3.org/1999/xlink" content-type="arpha" xlink:type="simple">5DC23076-F2F1-50ED-884D-0438B9508C8A</object-id><label>Figures 23–29.</label><caption><p><tp:taxon-name><tp:taxon-name-part taxon-name-part-type="genus" reg="Ankylopteryx">Ankylopteryx</tp:taxon-name-part> (<tp:taxon-name-part taxon-name-part-type="subgenus" reg="Ankylopteryx">A.</tp:taxon-name-part>) <tp:taxon-name-part taxon-name-part-type="species" reg="ferruginea">ferruginea</tp:taxon-name-part></tp:taxon-name> Tsukaguchi. <bold>23</bold> head, frontal <bold>24</bold> head, lateral <bold>25</bold> thorax, dorsal <bold>26</bold> protibia <bold>27</bold> mesotibia and metatibia <bold>28</bold> forewing <bold>29</bold> hind wing (23–27: Yunnan, Lancang, male, <named-content xmlns:xlink="http://www.w3.org/1999/xlink" content-type="dwc:institutional_code" xlink:type="simple">CAU</named-content>; 28, 29: Hainan, Yinggeling, female, <named-content xmlns:xlink="http://www.w3.org/1999/xlink" content-type="dwc:institutional_code" xlink:type="simple">CAU</named-content>).</p></caption><graphic xmlns:xlink="http://www.w3.org/1999/xlink" xlink:href="zookeys-906-041-g005.jpg" position="float" orientation="portrait" xlink:type="simple" id="oo_374373.jpg"><uri content-type="original_file" xlink:type="simple">https://binary.pensoft.net/fig/374373</uri></graphic></fig><fig id="F21" position="float" orientation="portrait"><object-id xmlns:xlink="http://www.w3.org/1999/xlink" content-type="doi" xlink:type="simple">10.3897/zookeys.906.46438.figure112</object-id><object-id xmlns:xlink="http://www.w3.org/1999/xlink" content-type="arpha" xlink:type="simple">C5F59625-05CD-5590-9B55-672C7DA616AF</object-id><label>Figure 112.</label><caption><p>Known distribution of <italic><tp:taxon-name><tp:taxon-name-part taxon-name-part-type="genus" reg="Ankylopteryx">Ankylopteryx</tp:taxon-name-part></tp:taxon-name></italic> (<italic>s. str.</italic>) species from China and neighboring countries. <tp:taxon-name><tp:taxon-name-part taxon-name-part-type="genus" reg="Ankylopteryx">Ankylopteryx</tp:taxon-name-part> (<tp:taxon-name-part taxon-name-part-type="subgenus" reg="Ankylopteryx">A.</tp:taxon-name-part>) <tp:taxon-name-part taxon-name-part-type="species" reg="delicatula">delicatula</tp:taxon-name-part></tp:taxon-name> Banks (white triangle); <tp:taxon-name><tp:taxon-name-part taxon-name-part-type="genus" reg="Ankylopteryx">Ankylopteryx</tp:taxon-name-part> (<tp:taxon-name-part taxon-name-part-type="subgenus" reg="Ankylopteryx">A.</tp:taxon-name-part>) <tp:taxon-name-part taxon-name-part-type="species" reg="doleschalii">doleschalii</tp:taxon-name-part></tp:taxon-name> Brauer (black triangle); <tp:taxon-name><tp:taxon-name-part taxon-name-part-type="genus" reg="Ankylopteryx">Ankylopteryx</tp:taxon-name-part> (<tp:taxon-name-part taxon-name-part-type="subgenus" reg="Ankylopteryx">A.</tp:taxon-name-part>) <tp:taxon-name-part taxon-name-part-type="species" reg="ferruginea">ferruginea</tp:taxon-name-part></tp:taxon-name> Tsukaguchi (circle); <tp:taxon-name><tp:taxon-name-part taxon-name-part-type="genus" reg="Ankylopteryx">Ankylopteryx</tp:taxon-name-part> (<tp:taxon-name-part taxon-name-part-type="subgenus" reg="Ankylopteryx">A.</tp:taxon-name-part>) <tp:taxon-name-part taxon-name-part-type="species" reg="magnimaculata">magnimaculata</tp:taxon-name-part></tp:taxon-name> Yang (white square); <tp:taxon-name><tp:taxon-name-part taxon-name-part-type="genus" reg="Ankylopteryx">Ankylopteryx</tp:taxon-name-part> (<tp:taxon-name-part taxon-name-part-type="subgenus" reg="Ankylopteryx">A.</tp:taxon-name-part>) <tp:taxon-name-part taxon-name-part-type="species" reg="yangi">yangi</tp:taxon-name-part></tp:taxon-name> sp. n. (black square).</p></caption><graphic xmlns:xlink="http://www.w3.org/1999/xlink" xlink:href="zookeys-906-041-g021.jpg" position="float" orientation="portrait" xlink:type="simple" id="oo_374389.jpg"><uri content-type="original_file" xlink:type="simple">https://binary.pensoft.net/fig/374389</uri></graphic></fig></tp:treatment-sec><ref-list><ref id="B9"><mixed-citation xmlns:xlink="http://www.w3.org/1999/xlink" xlink:type="simple"><person-group><name name-style="western"><surname>Brauer</surname><given-names>F</given-names></name></person-group> (<year>1864</year>) <article-title>Entomologische Beiträge.</article-title><source>Verhandlungen der Kaiserlich-Königlichen Zoologisch-Botanischen Gesellschaft in Wien</source><volume>14</volume>: <fpage>891</fpage>–<lpage>902</lpage>.</mixed-citation></ref><ref id="B39"><mixed-citation xmlns:xlink="http://www.w3.org/1999/xlink" xlink:type="simple"><person-group><name name-style="western"><surname>van der Weele</surname><given-names/></name></person-group> (<year>1909</year>) <article-title><tp:taxon-name><tp:taxon-name-part taxon-name-part-type="order">Mecoptera</tp:taxon-name-part></tp:taxon-name> and <tp:taxon-name><tp:taxon-name-part taxon-name-part-type="order">Planipennia</tp:taxon-name-part></tp:taxon-name> of Insulinde, with biological notes.</article-title><source>Notes from the Leyden Museum</source><volume>31</volume>: <fpage>1</fpage>–<lpage>100</lpage>.</mixed-citation></ref><ref id="B6"><mixed-citation xmlns:xlink="http://www.w3.org/1999/xlink" xlink:type="simple"><person-group><name name-style="western"><surname>Banks</surname><given-names>N</given-names></name></person-group> (<year>1937</year>) <article-title>Neuropteroid insects from Formosa.</article-title><source>Philippine Journal of Science</source><volume>62</volume>: <fpage>255</fpage>–<lpage>291</lpage>.</mixed-citation></ref><ref id="B8"><mixed-citation xmlns:xlink="http://www.w3.org/1999/xlink" xlink:type="simple"><person-group><name name-style="western"><surname>Banks</surname><given-names>N</given-names></name></person-group> (<year>1939</year>) <article-title>New genera and species of neuropteroid insects.</article-title><source>Bulletin of the Museum of Comparative Zoology</source><volume>85</volume>: <fpage>439</fpage>–<lpage>504</lpage>.</mixed-citation></ref><ref id="B24"><mixed-citation xmlns:xlink="http://www.w3.org/1999/xlink" xlink:type="simple"><person-group><name name-style="western"><surname>Kuwayama</surname><given-names>S</given-names></name></person-group> (<year>1964</year>) <article-title>On the <tp:taxon-name><tp:taxon-name-part taxon-name-part-type="order">Neuroptera</tp:taxon-name-part></tp:taxon-name> of the Ryukyus.</article-title><source><tp:taxon-name><tp:taxon-name-part taxon-name-part-type="class">Insecta</tp:taxon-name-part></tp:taxon-name> Matsumurana</source><volume>27</volume>: <fpage>38</fpage>–<lpage>48</lpage>.</mixed-citation></ref><ref id="B13"><mixed-citation xmlns:xlink="http://www.w3.org/1999/xlink" xlink:type="simple"><person-group><name name-style="western"><surname>Brooks</surname><given-names>SJ</given-names></name><name name-style="western"><surname>Barnard</surname><given-names>PC</given-names></name></person-group> (<year>1990</year>) <article-title>The green lacewings of the world: a generic review (<tp:taxon-name><tp:taxon-name-part taxon-name-part-type="family">Chrysopidae</tp:taxon-name-part></tp:taxon-name>).</article-title><source>Bulletin of the British Museum of Natural History (Entomology)</source><volume>59</volume>: <fpage>117</fpage>–<lpage>286</lpage>.</mixed-citation></ref><ref id="B28"><mixed-citation xmlns:xlink="http://www.w3.org/1999/xlink" xlink:type="simple"><person-group><name name-style="western"><surname>New</surname><given-names>TR</given-names></name></person-group> (<year>2003</year>) <source>The <tp:taxon-name><tp:taxon-name-part taxon-name-part-type="order">Neuroptera</tp:taxon-name-part></tp:taxon-name> of Malesia. Fauna Malesiana Handbook 4.</source><publisher-name>Brill</publisher-name>, <publisher-loc>Leiden</publisher-loc>, <size units="page">204 pp</size>.</mixed-citation></ref><ref id="B41"><mixed-citation xmlns:xlink="http://www.w3.org/1999/xlink" xlink:type="simple"><person-group><name name-style="western"><surname>Yang</surname><given-names>XK</given-names></name><name name-style="western"><surname>Yang</surname><given-names>CK</given-names></name><name name-style="western"><surname>Li</surname><given-names>WZ</given-names></name></person-group> (<year>2005</year>) <source>Fauna Sinica: <tp:taxon-name><tp:taxon-name-part taxon-name-part-type="class">Insecta</tp:taxon-name-part></tp:taxon-name>, Volume 39: <tp:taxon-name><tp:taxon-name-part taxon-name-part-type="order">Neuroptera</tp:taxon-name-part></tp:taxon-name>: <tp:taxon-name><tp:taxon-name-part taxon-name-part-type="family">Chrysopidae</tp:taxon-name-part></tp:taxon-name>.</source><publisher-name>Science Press</publisher-name>, <publisher-loc>Beijing</publisher-loc>, <size units="page">398 pp</size>. [+ 4 pls; In Chinese, with English summary]</mixed-citation></ref></ref-list></tp:taxon-treatment>
