# Supplementary material for: Notes on the green lacewing subgenus Ankylopteryx Brauer, 1864 (s. str.) (Neuroptera, Chrysopidae) from China, with description of a new species
Source: Zookeys. 2020 Jan 22;906:41–71. doi: 10.3897/zookeys.906.46438 (PMC6989621; doi:10.3897/zookeys.906.46438)
Supplement: XML Treatment for Ankylopteryx (A.) ferruginea [file zookeys.906.46438-treatment4.xml]

<!DOCTYPE tp:taxon-treatment
  PUBLIC "-//TaxonX//DTD Taxonomic Treatment Publishing DTD v0 20100105//EN" "tax-treatment-NSO.dtd">
<tp:taxon-treatment xmlns:tp="http://www.plazi.org/taxpub"><tp:treatment-meta><kwd-group><label>Taxon classification</label><kwd><named-content xmlns:xlink="http://www.w3.org/1999/xlink" content-type="kingdom">Animalia</named-content></kwd><kwd><named-content xmlns:xlink="http://www.w3.org/1999/xlink" content-type="order">Neuroptera</named-content></kwd><kwd><named-content xmlns:xlink="http://www.w3.org/1999/xlink" content-type="family">Chrysopidae</named-content></kwd></kwd-group><mixed-citation publication-type="journal"><person-group><name><surname>Ma</surname><given-names>Yunlong</given-names></name><name><surname>Yang</surname><given-names>Xingke</given-names></name><name><surname>Liu</surname><given-names>Xingyue</given-names></name></person-group><article-title>Notes on the green lacewing subgenus <tp:taxon-name><tp:taxon-name-part taxon-name-part-type="subgenus" reg="Ankylopteryx"/><tp:taxon-name-part taxon-name-part-type="subgenus" reg="Ankylopteryx">Ankylopteryx</tp:taxon-name-part></tp:taxon-name> Brauer, 1864 (<italic>s. str.</italic>) (<tp:taxon-name><tp:taxon-name-part taxon-name-part-type="order">Neuroptera</tp:taxon-name-part></tp:taxon-name>, <tp:taxon-name><tp:taxon-name-part taxon-name-part-type="family">Chrysopidae</tp:taxon-name-part></tp:taxon-name>) from China, with description of a new species</article-title><source>Zookeys</source><day>22</day><month>1</month><year>2020</year><volume>906</volume><fpage>41</fpage><lpage>71</lpage><pub-id pub-id-type="doi">10.3897/zookeys.906.46438</pub-id></mixed-citation></tp:treatment-meta><tp:nomenclature><tp:taxon-name><object-id xmlns:xlink="http://www.w3.org/1999/xlink" content-type="arpha" xlink:type="simple">8AA1793B-5AC2-5F7A-910E-0E4BCF067889</object-id>
            <tp:taxon-name-part taxon-name-part-type="genus" reg="Ankylopteryx">Ankylopteryx</tp:taxon-name-part> (<tp:taxon-name-part taxon-name-part-type="subgenus" reg="Ankylopteryx">A.</tp:taxon-name-part>) <tp:taxon-name-part taxon-name-part-type="species" reg="ferruginea">ferruginea</tp:taxon-name-part></tp:taxon-name><tp:taxon-authority>Tsukaguchi, 1995</tp:taxon-authority><xref ref-type="fig" rid="F1">Figs 3</xref><xref ref-type="fig" rid="F6">, 30–32</xref><xref ref-type="fig" rid="F6">, 33–35</xref><xref ref-type="fig" rid="F19">, 106</xref><xref ref-type="fig" rid="F20">, 110</xref><xref ref-type="fig" rid="F21">, 112</xref><tp:nomenclature-citation-list><tp:nomenclature-citation><tp:taxon-name>
                <tp:taxon-name-part taxon-name-part-type="genus" reg="Ankylopteryx">Ankylopteryx</tp:taxon-name-part> (<tp:taxon-name-part taxon-name-part-type="subgenus" reg="Ankylopteryx">A.</tp:taxon-name-part>) <tp:taxon-name-part taxon-name-part-type="species" reg="ferruginea">ferruginea</tp:taxon-name-part></tp:taxon-name><comment>: <xref ref-type="bibr" rid="B37">Tsukaguchi 1995</xref>: 127 (original: <tp:taxon-name><tp:taxon-name-part taxon-name-part-type="genus" reg="Ankylopteryx">Ankylopteryx</tp:taxon-name-part></tp:taxon-name>; type locality: Iriomote (Japan, Okinawa); holotype in <named-content xmlns:xlink="http://www.w3.org/1999/xlink" content-type="dwc:institutional_code" xlink:type="simple">UOP</named-content>).</comment></tp:nomenclature-citation></tp:nomenclature-citation-list></tp:nomenclature><tp:treatment-sec sec-type="material" id="SECID0EOWAE"><title>Material examined.</title><p><bold>China</bold>: 1 ♂, Guangxi, Longzhou, Nonggang, 240 m, 1982.V.19, Li Fasheng (<named-content xmlns:xlink="http://www.w3.org/1999/xlink" content-type="dwc:institutional_code" xlink:type="simple">CAU</named-content>); 1 ♂, Guangxi, Longzhou, Nonggang, 240 m, 1982.V.20, Yang Chikun (<named-content xmlns:xlink="http://www.w3.org/1999/xlink" content-type="dwc:institutional_code" xlink:type="simple">CAU</named-content>); 1 ♂, 1 ♀, Guangxi, Longzhou, Nonggang, 240 m, 1982.V.21, Li Fasheng (<named-content xmlns:xlink="http://www.w3.org/1999/xlink" content-type="dwc:institutional_code" xlink:type="simple">CAU</named-content>); 1 ♀, Guangxi, Ningming, Longrui, 180 m, 1984.V.16, Li Fasheng (<named-content xmlns:xlink="http://www.w3.org/1999/xlink" content-type="dwc:institutional_code" xlink:type="simple">CAU</named-content>); 1 ♀, Guangxi, Ningming, Longrui, 180 m, 1984.V.17, Li Fasheng (<named-content xmlns:xlink="http://www.w3.org/1999/xlink" content-type="dwc:institutional_code" xlink:type="simple">CAU</named-content>); 1 ♀, Yunnan, Jinghong, Yexianggu, 2015.IV.17, Liang Feiyang (<named-content xmlns:xlink="http://www.w3.org/1999/xlink" content-type="dwc:institutional_code" xlink:type="simple">CAU</named-content>); 1 ♂, Yunnan, Lancang, Yunxian, Xingtu, 2017.VII. 20, Yang Mengxian (<named-content xmlns:xlink="http://www.w3.org/1999/xlink" content-type="dwc:institutional_code" xlink:type="simple">CAU</named-content>); 1♀, Hainan, Yinggeling, Wang Jianyun (<named-content xmlns:xlink="http://www.w3.org/1999/xlink" content-type="dwc:institutional_code" xlink:type="simple">CAU</named-content>). <bold>Japan</bold>: 2 ♂, Okinawa, Iriomote-jima, Airagawa, Komi, 2012.VI.2, Liu Xingyue (<named-content xmlns:xlink="http://www.w3.org/1999/xlink" content-type="dwc:institutional_code" xlink:type="simple">CAU</named-content>).</p></tp:treatment-sec><tp:treatment-sec sec-type="diagnosis" id="SECID0EFYAE"><title>Diagnosis.</title><p>Stripes below toruli absent; clypeal markings indistinct or absent, if present, contiguous with indistinct genal markings. Pro-, meso-, metibia with median markings. Both wings with yellowish marking patterns. First intramedian cell very long and narrow. General width of gonarcus narrow; entoprocessus attached at basal fourth of gonarcus, about 3/4 times as long as gonarcus; pseudopenis long and straight, about two times as long as entoprocessus.</p></tp:treatment-sec><tp:treatment-sec sec-type="distribution" id="SECID0EKYAE"><title>Distribution.</title><p>China (Guangxi, Yunnan); Japan (Okinawa).</p></tp:treatment-sec><tp:treatment-sec sec-type="remarks" id="SECID0EPYAE"><title>Remarks.</title><p>This species is newly recorded from China. <xref ref-type="bibr" rid="B37">Tsukaguchi (1995)</xref> stated that two forewing m-cu crossveins are present before first intramedian cell. However, this character is variable among individuals of this species based on the specimens we examined. Other external diagnostic characters and genital characters in the Chinese specimens fit well with the original description, which confirms our identification of this species.</p><p>This species is similar to <italic><tp:taxon-name><tp:taxon-name-part taxon-name-part-type="genus" reg="Ankylopteryx">A.</tp:taxon-name-part> <tp:taxon-name-part taxon-name-part-type="species" reg="gracilis">gracilis</tp:taxon-name-part></tp:taxon-name></italic>, based on the long and narrow first intramedian cell, but differs from the latter two species by the absence of markings on frons between antennae (present in <italic><tp:taxon-name><tp:taxon-name-part taxon-name-part-type="genus" reg="Ankylopteryx">A.</tp:taxon-name-part> <tp:taxon-name-part taxon-name-part-type="species" reg="doleschalii">doleschalii</tp:taxon-name-part></tp:taxon-name></italic>, and <italic><tp:taxon-name><tp:taxon-name-part taxon-name-part-type="genus" reg="Ankylopteryx">A.</tp:taxon-name-part> <tp:taxon-name-part taxon-name-part-type="species" reg="gracilis">gracilis</tp:taxon-name-part></tp:taxon-name></italic>), the yellowish wing marking pattern (wing marking pattern much darker in <italic><tp:taxon-name><tp:taxon-name-part taxon-name-part-type="genus" reg="Ankylopteryx">A.</tp:taxon-name-part> <tp:taxon-name-part taxon-name-part-type="species" reg="doleschalii">doleschalii</tp:taxon-name-part></tp:taxon-name></italic>, and <italic><tp:taxon-name><tp:taxon-name-part taxon-name-part-type="genus" reg="Ankylopteryx">A.</tp:taxon-name-part> <tp:taxon-name-part taxon-name-part-type="species" reg="gracilis">gracilis</tp:taxon-name-part></tp:taxon-name></italic>) and the narrow general width of gonarcus (strongly broad in <italic><tp:taxon-name><tp:taxon-name-part taxon-name-part-type="genus" reg="Ankylopteryx">A.</tp:taxon-name-part> <tp:taxon-name-part taxon-name-part-type="species" reg="gracilis">gracilis</tp:taxon-name-part></tp:taxon-name></italic>).</p></tp:treatment-sec><tp:treatment-sec><!--Section generated to contain objects referenced in tp:taxon-treatment.--><fig id="F1" position="float" orientation="portrait"><object-id xmlns:xlink="http://www.w3.org/1999/xlink" content-type="doi" xlink:type="simple">10.3897/zookeys.906.46438.figures1-9</object-id><object-id xmlns:xlink="http://www.w3.org/1999/xlink" content-type="arpha" xlink:type="simple">D56F6A1D-4CE8-5308-AF64-B3D251531C3D</object-id><label>Figures 1–9.</label><caption><p>Habitus photos of the <italic><tp:taxon-name><tp:taxon-name-part taxon-name-part-type="genus" reg="Ankylopteryx">Ankylopteryx</tp:taxon-name-part></tp:taxon-name></italic> species. <bold>1</bold><tp:taxon-name><tp:taxon-name-part taxon-name-part-type="genus" reg="Ankylopteryx">Ankylopteryx</tp:taxon-name-part> (<tp:taxon-name-part taxon-name-part-type="subgenus" reg="Ankylopteryx">A.</tp:taxon-name-part>) <tp:taxon-name-part taxon-name-part-type="species" reg="delicatula">delicatula</tp:taxon-name-part></tp:taxon-name> Banks, 1937 (Yunnan, Jinghong, sex unknown, <named-content xmlns:xlink="http://www.w3.org/1999/xlink" content-type="dwc:institutional_code" xlink:type="simple">CAU</named-content>) <bold>2</bold><tp:taxon-name><tp:taxon-name-part taxon-name-part-type="genus" reg="Ankylopteryx">Ankylopteryx</tp:taxon-name-part> (<tp:taxon-name-part taxon-name-part-type="subgenus" reg="Ankylopteryx">A.</tp:taxon-name-part>) <tp:taxon-name-part taxon-name-part-type="species" reg="doleschalii">doleschalii</tp:taxon-name-part></tp:taxon-name> Brauer, 1864, paratype (Indonesia, Ambonia, paratype, male, provided by <named-content xmlns:xlink="http://www.w3.org/1999/xlink" content-type="dwc:institutional_code" xlink:type="simple">NHMV</named-content>) <bold>3</bold><tp:taxon-name><tp:taxon-name-part taxon-name-part-type="genus" reg="Ankylopteryx">Ankylopteryx</tp:taxon-name-part> (<tp:taxon-name-part taxon-name-part-type="subgenus" reg="Ankylopteryx">A.</tp:taxon-name-part>) <tp:taxon-name-part taxon-name-part-type="species" reg="ferruginea">ferruginea</tp:taxon-name-part></tp:taxon-name> Tsukaguchi, 1995 (Guangxi, Longzhou, female, <named-content xmlns:xlink="http://www.w3.org/1999/xlink" content-type="dwc:institutional_code" xlink:type="simple">CAU</named-content>) <bold>4</bold><tp:taxon-name><tp:taxon-name-part taxon-name-part-type="genus" reg="Ankylopteryx">Ankylopteryx</tp:taxon-name-part> (<tp:taxon-name-part taxon-name-part-type="subgenus" reg="Ankylopteryx">A.</tp:taxon-name-part>) <tp:taxon-name-part taxon-name-part-type="species" reg="gracilis">gracilis</tp:taxon-name-part></tp:taxon-name> Nakahara, 1955 (Guangxi, Ningming, female, <named-content xmlns:xlink="http://www.w3.org/1999/xlink" content-type="dwc:institutional_code" xlink:type="simple">CAU</named-content>) <bold>5</bold><tp:taxon-name><tp:taxon-name-part taxon-name-part-type="genus" reg="Ankylopteryx">Ankylopteryx</tp:taxon-name-part> (<tp:taxon-name-part taxon-name-part-type="subgenus" reg="Ankylopteryx">A.</tp:taxon-name-part>) <tp:taxon-name-part taxon-name-part-type="species" reg="lii">lii</tp:taxon-name-part></tp:taxon-name> Yang, 1987 (Xizang, Zäyu, paratype, male, <named-content xmlns:xlink="http://www.w3.org/1999/xlink" content-type="dwc:institutional_code" xlink:type="simple">CAU</named-content>) <bold>6</bold><tp:taxon-name><tp:taxon-name-part taxon-name-part-type="genus" reg="Ankylopteryx">Ankylopteryx</tp:taxon-name-part> (<tp:taxon-name-part taxon-name-part-type="subgenus" reg="Ankylopteryx">A.</tp:taxon-name-part>) <tp:taxon-name-part taxon-name-part-type="species" reg="magnimaculata">magnimaculata</tp:taxon-name-part></tp:taxon-name> Yang, 1987 (Xizang, Zäyu, holotype, male, <named-content xmlns:xlink="http://www.w3.org/1999/xlink" content-type="dwc:institutional_code" xlink:type="simple">CAU</named-content>) <bold>7</bold><tp:taxon-name><tp:taxon-name-part taxon-name-part-type="genus" reg="Ankylopteryx">Ankylopteryx</tp:taxon-name-part> (<tp:taxon-name-part taxon-name-part-type="subgenus" reg="Ankylopteryx">A.</tp:taxon-name-part>) <tp:taxon-name-part taxon-name-part-type="species" reg="octopunctata">octopunctata</tp:taxon-name-part> <tp:taxon-name-part taxon-name-part-type="subspecies" reg="candida">candida</tp:taxon-name-part></tp:taxon-name> (Fabricius, 1798) (Guangxi, Ningming, female, <named-content xmlns:xlink="http://www.w3.org/1999/xlink" content-type="dwc:institutional_code" xlink:type="simple">CAU</named-content>) <bold>8</bold><tp:taxon-name><tp:taxon-name-part taxon-name-part-type="genus" reg="Ankylopteryx">Ankylopteryx</tp:taxon-name-part> (<tp:taxon-name-part taxon-name-part-type="subgenus" reg="Ankylopteryx">A.</tp:taxon-name-part>) <tp:taxon-name-part taxon-name-part-type="species" reg="yangi">yangi</tp:taxon-name-part></tp:taxon-name> sp. nov. (Taiwan, Pingtung, paratype, female, <named-content xmlns:xlink="http://www.w3.org/1999/xlink" content-type="dwc:institutional_code" xlink:type="simple">CAU</named-content>) <bold>9</bold><tp:taxon-name><tp:taxon-name-part taxon-name-part-type="genus" reg="Ankylopteryx">Ankylopteryx</tp:taxon-name-part> (<tp:taxon-name-part taxon-name-part-type="subgenus" reg="Ankylopteryx">A.</tp:taxon-name-part>) <tp:taxon-name-part taxon-name-part-type="species" reg="tibetana">tibetana</tp:taxon-name-part></tp:taxon-name> Yang, 1987 (Xizang, Zäyu, holotype, male, <named-content xmlns:xlink="http://www.w3.org/1999/xlink" content-type="dwc:institutional_code" xlink:type="simple">CAU</named-content>). Scale bars: 5.0 mm.</p></caption><graphic xmlns:xlink="http://www.w3.org/1999/xlink" xlink:href="zookeys-906-041-g001.jpg" position="float" orientation="portrait" xlink:type="simple" id="oo_374369.jpg"><uri content-type="original_file" xlink:type="simple">https://binary.pensoft.net/fig/374369</uri></graphic></fig><fig id="F6" position="float" orientation="portrait"><object-id xmlns:xlink="http://www.w3.org/1999/xlink" content-type="doi" xlink:type="simple">10.3897/zookeys.906.46438.figures30-35</object-id><object-id xmlns:xlink="http://www.w3.org/1999/xlink" content-type="arpha" xlink:type="simple">03FE1470-8460-5C2B-8778-14B5BA94A07B</object-id><label>Figures 30–35.</label><caption><p><bold>30–32</bold><tp:taxon-name><tp:taxon-name-part taxon-name-part-type="genus" reg="Ankylopteryx">Ankylopteryx</tp:taxon-name-part> (<tp:taxon-name-part taxon-name-part-type="subgenus" reg="Ankylopteryx">A.</tp:taxon-name-part>) <tp:taxon-name-part taxon-name-part-type="species" reg="ferruginea">ferruginea</tp:taxon-name-part></tp:taxon-name> Tsukaguchi, male abdomen (Yunnan, Lancang, male, <named-content xmlns:xlink="http://www.w3.org/1999/xlink" content-type="dwc:institutional_code" xlink:type="simple">CAU</named-content>). <bold>30</bold> segment A7-terminus, lateral <bold>31</bold> gonarcal complex, dorsal <bold>32</bold> gonarcal complex, lateral. <bold>33–35</bold><tp:taxon-name><tp:taxon-name-part taxon-name-part-type="genus" reg="Ankylopteryx">Ankylopteryx</tp:taxon-name-part> (<tp:taxon-name-part taxon-name-part-type="subgenus" reg="Ankylopteryx">A.</tp:taxon-name-part>) <tp:taxon-name-part taxon-name-part-type="species" reg="ferruginea">ferruginea</tp:taxon-name-part></tp:taxon-name> Tsukaguchi, female abdomen (Hainan, Yinggeling, female, <named-content xmlns:xlink="http://www.w3.org/1999/xlink" content-type="dwc:institutional_code" xlink:type="simple">CAU</named-content>). <bold>33</bold> segment A7-terminus, lateral <bold>34</bold> terminalia, ventral <bold>35</bold> spermatheca. <bold>cc</bold> callus cerci <bold>ent</bold> entoprocessus <bold>g.l.</bold> gonaphophyses lateralis <bold>gsac</bold> gonosaccus <bold>gon</bold> gonarcus <bold>pp</bold> pseudopenis <bold>S7</bold> seventh sternum <bold>S8+9</bold> fused eighth+ ninth sternum <bold>sg.d.</bold> dorsal lobe of subgenitale <bold>sg.v.</bold> ventral lobe of subgenitale <bold>sm</bold> spermatheca <bold>sm.d.</bold> spermathecal duct <bold>t.s.</bold> transverse sclerite <bold>T8</bold> eighth tergum <bold>T9+e</bold> ninth tergum + ectoproct.</p></caption><graphic xmlns:xlink="http://www.w3.org/1999/xlink" xlink:href="zookeys-906-041-g006.jpg" position="float" orientation="portrait" xlink:type="simple" id="oo_374374.jpg"><uri content-type="original_file" xlink:type="simple">https://binary.pensoft.net/fig/374374</uri></graphic></fig><fig id="F19" position="float" orientation="portrait"><object-id xmlns:xlink="http://www.w3.org/1999/xlink" content-type="doi" xlink:type="simple">10.3897/zookeys.906.46438.figures99-107</object-id><object-id xmlns:xlink="http://www.w3.org/1999/xlink" content-type="arpha" xlink:type="simple">FF9472FD-095E-58C6-9224-4E022801B306</object-id><label>Figures 99–107.</label><caption><p>Gonarcal complex. <bold>99</bold><tp:taxon-name><tp:taxon-name-part taxon-name-part-type="genus" reg="Ankylopteryx">Ankylopteryx</tp:taxon-name-part> (<tp:taxon-name-part taxon-name-part-type="subgenus" reg="Ankylopteryx">A.</tp:taxon-name-part>) <tp:taxon-name-part taxon-name-part-type="species" reg="lii">lii</tp:taxon-name-part></tp:taxon-name> Yang, dorsal <bold>100</bold><tp:taxon-name><tp:taxon-name-part taxon-name-part-type="genus" reg="Ankylopteryx">Ankylopteryx</tp:taxon-name-part> (<tp:taxon-name-part taxon-name-part-type="subgenus" reg="Ankylopteryx">A.</tp:taxon-name-part>) <tp:taxon-name-part taxon-name-part-type="species" reg="octopunctata">octopunctata</tp:taxon-name-part> <tp:taxon-name-part taxon-name-part-type="subspecies" reg="candida">candida</tp:taxon-name-part></tp:taxon-name> (Fabricius), dorsal <bold>101</bold><tp:taxon-name><tp:taxon-name-part taxon-name-part-type="genus" reg="Ankylopteryx">Ankylopteryx</tp:taxon-name-part> (<tp:taxon-name-part taxon-name-part-type="subgenus" reg="Ankylopteryx">A.</tp:taxon-name-part>) <tp:taxon-name-part taxon-name-part-type="species" reg="tibetana">tibetana</tp:taxon-name-part></tp:taxon-name> Yang, dorsal <bold>102</bold><tp:taxon-name><tp:taxon-name-part taxon-name-part-type="genus" reg="Ankylopteryx">Ankylopteryx</tp:taxon-name-part> (<tp:taxon-name-part taxon-name-part-type="subgenus" reg="Ankylopteryx">A.</tp:taxon-name-part>) <tp:taxon-name-part taxon-name-part-type="species" reg="magnimaculatus">magnimaculatus</tp:taxon-name-part></tp:taxon-name> Yang, dorsal <bold>103</bold><tp:taxon-name><tp:taxon-name-part taxon-name-part-type="genus" reg="Ankylopteryx">Ankylopteryx</tp:taxon-name-part> (<tp:taxon-name-part taxon-name-part-type="subgenus" reg="Ankylopteryx">A.</tp:taxon-name-part>) <tp:taxon-name-part taxon-name-part-type="species" reg="yangi">yangi</tp:taxon-name-part></tp:taxon-name> sp. nov., dorsal <bold>104</bold><tp:taxon-name><tp:taxon-name-part taxon-name-part-type="genus" reg="Ankylopteryx">Ankylopteryx</tp:taxon-name-part> (<tp:taxon-name-part taxon-name-part-type="subgenus" reg="Ankylopteryx">A.</tp:taxon-name-part>) <tp:taxon-name-part taxon-name-part-type="species" reg="octopunctata">octopunctata</tp:taxon-name-part> <tp:taxon-name-part taxon-name-part-type="subspecies" reg="candida">candida</tp:taxon-name-part></tp:taxon-name> (Fabricius), lateral <bold>105</bold><tp:taxon-name><tp:taxon-name-part taxon-name-part-type="genus" reg="Ankylopteryx">Ankylopteryx</tp:taxon-name-part> (<tp:taxon-name-part taxon-name-part-type="subgenus" reg="Ankylopteryx">A.</tp:taxon-name-part>) <tp:taxon-name-part taxon-name-part-type="species" reg="yangi">yangi</tp:taxon-name-part></tp:taxon-name> sp. nov., lateral <bold>106</bold><tp:taxon-name><tp:taxon-name-part taxon-name-part-type="genus" reg="Ankylopteryx">Ankylopteryx</tp:taxon-name-part> (<tp:taxon-name-part taxon-name-part-type="subgenus" reg="Ankylopteryx">A.</tp:taxon-name-part>) <tp:taxon-name-part taxon-name-part-type="species" reg="ferruginea">ferruginea</tp:taxon-name-part></tp:taxon-name> Tsukaguchi, dorsal <bold>107</bold><tp:taxon-name><tp:taxon-name-part taxon-name-part-type="genus" reg="Ankylopteryx">Ankylopteryx</tp:taxon-name-part> (<tp:taxon-name-part taxon-name-part-type="subgenus" reg="Ankylopteryx">A.</tp:taxon-name-part>) <tp:taxon-name-part taxon-name-part-type="species" reg="gracilis">gracilis</tp:taxon-name-part></tp:taxon-name> Nakahara, dorsal.</p></caption><graphic xmlns:xlink="http://www.w3.org/1999/xlink" xlink:href="zookeys-906-041-g019.jpg" position="float" orientation="portrait" xlink:type="simple" id="oo_374387.jpg"><uri content-type="original_file" xlink:type="simple">https://binary.pensoft.net/fig/374387</uri></graphic></fig><fig id="F20" position="float" orientation="portrait"><object-id xmlns:xlink="http://www.w3.org/1999/xlink" content-type="doi" xlink:type="simple">10.3897/zookeys.906.46438.figures108-111</object-id><object-id xmlns:xlink="http://www.w3.org/1999/xlink" content-type="arpha" xlink:type="simple">71681957-DCE3-52B2-9271-2EE9B6E365A6</object-id><label>Figures 108–111.</label><caption><p>Pseudopenis, line drawings in lateral view. <bold>108</bold><tp:taxon-name><tp:taxon-name-part taxon-name-part-type="genus" reg="Ankylopteryx">Ankylopteryx</tp:taxon-name-part> (<tp:taxon-name-part taxon-name-part-type="subgenus" reg="Ankylopteryx">A.</tp:taxon-name-part>) <tp:taxon-name-part taxon-name-part-type="species" reg="octopunctata">octopunctata</tp:taxon-name-part> <tp:taxon-name-part taxon-name-part-type="subspecies" reg="candida">candida</tp:taxon-name-part></tp:taxon-name> (Fabricius) <bold>109</bold><tp:taxon-name><tp:taxon-name-part taxon-name-part-type="genus" reg="Ankylopteryx">Ankylopteryx</tp:taxon-name-part> (<tp:taxon-name-part taxon-name-part-type="subgenus" reg="Ankylopteryx">A.</tp:taxon-name-part>) <tp:taxon-name-part taxon-name-part-type="species" reg="yangi">yangi</tp:taxon-name-part></tp:taxon-name> sp. nov. <bold>110</bold><tp:taxon-name><tp:taxon-name-part taxon-name-part-type="genus" reg="Ankylopteryx">Ankylopteryx</tp:taxon-name-part> (<tp:taxon-name-part taxon-name-part-type="subgenus" reg="Ankylopteryx">A.</tp:taxon-name-part>) <tp:taxon-name-part taxon-name-part-type="species" reg="ferruginea">ferruginea</tp:taxon-name-part></tp:taxon-name> Tsukaguchi <bold>111</bold><tp:taxon-name><tp:taxon-name-part taxon-name-part-type="genus" reg="Ankylopteryx">Ankylopteryx</tp:taxon-name-part> (<tp:taxon-name-part taxon-name-part-type="subgenus" reg="Ankylopteryx">A.</tp:taxon-name-part>) <tp:taxon-name-part taxon-name-part-type="species" reg="gracilis">gracilis</tp:taxon-name-part></tp:taxon-name> Nakahara</p></caption><graphic xmlns:xlink="http://www.w3.org/1999/xlink" xlink:href="zookeys-906-041-g020.jpg" position="float" orientation="portrait" xlink:type="simple" id="oo_374388.jpg"><uri content-type="original_file" xlink:type="simple">https://binary.pensoft.net/fig/374388</uri></graphic></fig><fig id="F21" position="float" orientation="portrait"><object-id xmlns:xlink="http://www.w3.org/1999/xlink" content-type="doi" xlink:type="simple">10.3897/zookeys.906.46438.figure112</object-id><object-id xmlns:xlink="http://www.w3.org/1999/xlink" content-type="arpha" xlink:type="simple">C5F59625-05CD-5590-9B55-672C7DA616AF</object-id><label>Figure 112.</label><caption><p>Known distribution of <italic><tp:taxon-name><tp:taxon-name-part taxon-name-part-type="genus" reg="Ankylopteryx">Ankylopteryx</tp:taxon-name-part></tp:taxon-name></italic> (<italic>s. str.</italic>) species from China and neighboring countries. <tp:taxon-name><tp:taxon-name-part taxon-name-part-type="genus" reg="Ankylopteryx">Ankylopteryx</tp:taxon-name-part> (<tp:taxon-name-part taxon-name-part-type="subgenus" reg="Ankylopteryx">A.</tp:taxon-name-part>) <tp:taxon-name-part taxon-name-part-type="species" reg="delicatula">delicatula</tp:taxon-name-part></tp:taxon-name> Banks (white triangle); <tp:taxon-name><tp:taxon-name-part taxon-name-part-type="genus" reg="Ankylopteryx">Ankylopteryx</tp:taxon-name-part> (<tp:taxon-name-part taxon-name-part-type="subgenus" reg="Ankylopteryx">A.</tp:taxon-name-part>) <tp:taxon-name-part taxon-name-part-type="species" reg="doleschalii">doleschalii</tp:taxon-name-part></tp:taxon-name> Brauer (black triangle); <tp:taxon-name><tp:taxon-name-part taxon-name-part-type="genus" reg="Ankylopteryx">Ankylopteryx</tp:taxon-name-part> (<tp:taxon-name-part taxon-name-part-type="subgenus" reg="Ankylopteryx">A.</tp:taxon-name-part>) <tp:taxon-name-part taxon-name-part-type="species" reg="ferruginea">ferruginea</tp:taxon-name-part></tp:taxon-name> Tsukaguchi (circle); <tp:taxon-name><tp:taxon-name-part taxon-name-part-type="genus" reg="Ankylopteryx">Ankylopteryx</tp:taxon-name-part> (<tp:taxon-name-part taxon-name-part-type="subgenus" reg="Ankylopteryx">A.</tp:taxon-name-part>) <tp:taxon-name-part taxon-name-part-type="species" reg="magnimaculata">magnimaculata</tp:taxon-name-part></tp:taxon-name> Yang (white square); <tp:taxon-name><tp:taxon-name-part taxon-name-part-type="genus" reg="Ankylopteryx">Ankylopteryx</tp:taxon-name-part> (<tp:taxon-name-part taxon-name-part-type="subgenus" reg="Ankylopteryx">A.</tp:taxon-name-part>) <tp:taxon-name-part taxon-name-part-type="species" reg="yangi">yangi</tp:taxon-name-part></tp:taxon-name> sp. n. (black square).</p></caption><graphic xmlns:xlink="http://www.w3.org/1999/xlink" xlink:href="zookeys-906-041-g021.jpg" position="float" orientation="portrait" xlink:type="simple" id="oo_374389.jpg"><uri content-type="original_file" xlink:type="simple">https://binary.pensoft.net/fig/374389</uri></graphic></fig></tp:treatment-sec><ref-list><ref id="B37"><mixed-citation xmlns:xlink="http://www.w3.org/1999/xlink" xlink:type="simple"><person-group><name name-style="western"><surname>Tsukaguchi</surname><given-names>S</given-names></name></person-group> (<year>1995</year>) <source><tp:taxon-name><tp:taxon-name-part taxon-name-part-type="family">Chrysopidae</tp:taxon-name-part></tp:taxon-name> of Japan (<tp:taxon-name><tp:taxon-name-part taxon-name-part-type="class">Insecta</tp:taxon-name-part></tp:taxon-name>, <tp:taxon-name><tp:taxon-name-part taxon-name-part-type="order">Neuroptera</tp:taxon-name-part></tp:taxon-name>).</source><publisher-name>Privately published</publisher-name>, <publisher-loc>Osaka, Japan</publisher-loc>, <size units="page">224 pp</size>.</mixed-citation></ref></ref-list></tp:taxon-treatment>
