# Supplementary material for: Notes on the green lacewing subgenus Ankylopteryx Brauer, 1864 (s. str.) (Neuroptera, Chrysopidae) from China, with description of a new species
Source: Zookeys. 2020 Jan 22;906:41–71. doi: 10.3897/zookeys.906.46438 (PMC6989621; doi:10.3897/zookeys.906.46438)
Supplement: XML Treatment for Ankylopteryx (A.) quadrimaculata [file zookeys.906.46438-treatment8.xml]

<!DOCTYPE tp:taxon-treatment
  PUBLIC "-//TaxonX//DTD Taxonomic Treatment Publishing DTD v0 20100105//EN" "tax-treatment-NSO.dtd">
<tp:taxon-treatment xmlns:tp="http://www.plazi.org/taxpub"><tp:treatment-meta><kwd-group><label>Taxon classification</label><kwd><named-content xmlns:xlink="http://www.w3.org/1999/xlink" content-type="kingdom">Animalia</named-content></kwd><kwd><named-content xmlns:xlink="http://www.w3.org/1999/xlink" content-type="order">Neuroptera</named-content></kwd><kwd><named-content xmlns:xlink="http://www.w3.org/1999/xlink" content-type="family">Chrysopidae</named-content></kwd></kwd-group><mixed-citation publication-type="journal"><person-group><name><surname>Ma</surname><given-names>Yunlong</given-names></name><name><surname>Yang</surname><given-names>Xingke</given-names></name><name><surname>Liu</surname><given-names>Xingyue</given-names></name></person-group><article-title>Notes on the green lacewing subgenus <tp:taxon-name><tp:taxon-name-part taxon-name-part-type="subgenus" reg="Ankylopteryx"/><tp:taxon-name-part taxon-name-part-type="subgenus" reg="Ankylopteryx">Ankylopteryx</tp:taxon-name-part></tp:taxon-name> Brauer, 1864 (<italic>s. str.</italic>) (<tp:taxon-name><tp:taxon-name-part taxon-name-part-type="order">Neuroptera</tp:taxon-name-part></tp:taxon-name>, <tp:taxon-name><tp:taxon-name-part taxon-name-part-type="family">Chrysopidae</tp:taxon-name-part></tp:taxon-name>) from China, with description of a new species</article-title><source>Zookeys</source><day>22</day><month>1</month><year>2020</year><volume>906</volume><fpage>41</fpage><lpage>71</lpage><pub-id pub-id-type="doi">10.3897/zookeys.906.46438</pub-id></mixed-citation></tp:treatment-meta><tp:nomenclature><tp:taxon-name><object-id xmlns:xlink="http://www.w3.org/1999/xlink" content-type="arpha" xlink:type="simple">5D9A50D1-244B-5EDF-82F1-C96307EE228F</object-id>
            <tp:taxon-name-part taxon-name-part-type="genus" reg="Ankylopteryx">Ankylopteryx</tp:taxon-name-part> (<tp:taxon-name-part taxon-name-part-type="subgenus" reg="Ankylopteryx">A.</tp:taxon-name-part>) <tp:taxon-name-part taxon-name-part-type="species" reg="quadrimaculata">quadrimaculata</tp:taxon-name-part></tp:taxon-name><tp:taxon-authority>(Guérin-Méneville, 1844)</tp:taxon-authority><tp:nomenclature-citation-list><tp:nomenclature-citation><tp:taxon-name>
                <tp:taxon-name-part taxon-name-part-type="genus" reg="Ankylopteryx">Ankylopteryx</tp:taxon-name-part> (<tp:taxon-name-part taxon-name-part-type="subgenus" reg="Ankylopteryx">A.</tp:taxon-name-part>) <tp:taxon-name-part taxon-name-part-type="species" reg="quadrimaculata">quadrimaculata</tp:taxon-name-part></tp:taxon-name><comment>: <xref ref-type="bibr" rid="B17">Guérin-Méneville 1844</xref>: 388 (original: <tp:taxon-name><tp:taxon-name-part taxon-name-part-type="genus" reg="Hemerobius">Hemerobius</tp:taxon-name-part></tp:taxon-name>; type locality: “Chine” [China]; type in <named-content xmlns:xlink="http://www.w3.org/1999/xlink" content-type="dwc:institutional_code" xlink:type="simple">MNHN</named-content>); <xref ref-type="bibr" rid="B30">Schneider 1851</xref>: 162 (<tp:taxon-name><tp:taxon-name-part taxon-name-part-type="genus" reg="Chrysopa">Chrysopa</tp:taxon-name-part></tp:taxon-name>); <xref ref-type="bibr" rid="B18">Hagen 1866</xref>: 380 (<tp:taxon-name><tp:taxon-name-part taxon-name-part-type="genus" reg="Ankylopteryx">Ankylopteryx</tp:taxon-name-part></tp:taxon-name>); <xref ref-type="bibr" rid="B13">Brooks and Barnard 1990</xref>: 265 (<tp:taxon-name><tp:taxon-name-part taxon-name-part-type="genus" reg="Ankylopteryx">Ankylopteryx</tp:taxon-name-part> (<tp:taxon-name-part taxon-name-part-type="subgenus" reg="Ankylopteryx">Ankylopteryx</tp:taxon-name-part>)</tp:taxon-name>); <xref ref-type="bibr" rid="B41">Yang et al. 2005</xref>: 56 (<tp:taxon-name><tp:taxon-name-part taxon-name-part-type="genus" reg="Ankylopteryx">Ankylopteryx</tp:taxon-name-part> (<tp:taxon-name-part taxon-name-part-type="subgenus" reg="Ankylopteryx">Ankylopteryx</tp:taxon-name-part>)</tp:taxon-name>).</comment></tp:nomenclature-citation></tp:nomenclature-citation-list></tp:nomenclature><tp:treatment-sec sec-type="distribution" id="SECID0EJIBG"><title>Distribution.</title><p>China.</p></tp:treatment-sec><tp:treatment-sec sec-type="remarks" id="SECID0EOIBG"><title>Remarks.</title><p>The original description of this species (<xref ref-type="bibr" rid="B17">Guérin-Méneville 1844</xref>) is too simple, and the only informative descriptions are the body length (= 12 mm), forewing span (= 36 mm), and the presence of stripes below toruli. Nevertheless, the stripes below toruli are also present in <italic><tp:taxon-name><tp:taxon-name-part taxon-name-part-type="genus" reg="Ankylopteryx">Ankylopteryx</tp:taxon-name-part> <tp:taxon-name-part taxon-name-part-type="species" reg="octopunctata">octopunctata</tp:taxon-name-part></tp:taxon-name></italic> (Fabricius, 1793), <italic><tp:taxon-name><tp:taxon-name-part taxon-name-part-type="genus" reg="Ankylopteryx">A.</tp:taxon-name-part> <tp:taxon-name-part taxon-name-part-type="species" reg="tesselata">tesselata</tp:taxon-name-part></tp:taxon-name></italic> Needham, 1909, <italic><tp:taxon-name><tp:taxon-name-part taxon-name-part-type="genus" reg="Ankylopteryx">A.</tp:taxon-name-part> <tp:taxon-name-part taxon-name-part-type="species" reg="nonelli">nonelli</tp:taxon-name-part></tp:taxon-name></italic> Navás, 1913, <italic><tp:taxon-name><tp:taxon-name-part taxon-name-part-type="genus" reg="Ankylopteryx">A.</tp:taxon-name-part> <tp:taxon-name-part taxon-name-part-type="species" reg="nepalensis">nepalensis</tp:taxon-name-part></tp:taxon-name></italic> Hölzel, 1973, and <italic><tp:taxon-name><tp:taxon-name-part taxon-name-part-type="genus" reg="Ankylopteryx">A.</tp:taxon-name-part> <tp:taxon-name-part taxon-name-part-type="species" reg="yangi">yangi</tp:taxon-name-part></tp:taxon-name></italic><bold>sp. nov.</bold> Thus, the validity of <italic><tp:taxon-name><tp:taxon-name-part taxon-name-part-type="genus" reg="Ankylopteryx">A.</tp:taxon-name-part> <tp:taxon-name-part taxon-name-part-type="species" reg="quadrimaculata">quadrimaculata</tp:taxon-name-part></tp:taxon-name></italic> is doubtful and this species may be a synonym of those species mentioned above except <italic><tp:taxon-name><tp:taxon-name-part taxon-name-part-type="genus" reg="Ankylopteryx">A.</tp:taxon-name-part> <tp:taxon-name-part taxon-name-part-type="species" reg="yangi">yangi</tp:taxon-name-part></tp:taxon-name></italic><bold>sp. nov.</bold> (differences between <italic><tp:taxon-name><tp:taxon-name-part taxon-name-part-type="genus" reg="Ankylopteryx">A.</tp:taxon-name-part> <tp:taxon-name-part taxon-name-part-type="species" reg="yangi">yangi</tp:taxon-name-part></tp:taxon-name></italic><bold>sp. nov.</bold>, and <italic><tp:taxon-name><tp:taxon-name-part taxon-name-part-type="genus" reg="Ankylopteryx">A.</tp:taxon-name-part> <tp:taxon-name-part taxon-name-part-type="species" reg="quadrimaculata">quadrimaculata</tp:taxon-name-part></tp:taxon-name></italic> are outlined below in the Remarks for <italic><tp:taxon-name><tp:taxon-name-part taxon-name-part-type="genus" reg="Ankylopteryx">A.</tp:taxon-name-part> <tp:taxon-name-part taxon-name-part-type="species" reg="yangi">yangi</tp:taxon-name-part></tp:taxon-name></italic><bold>sp. nov.</bold>). This species is not included in the present key, but still treated as a valid species until the type is examined.</p></tp:treatment-sec><ref-list><ref id="B17"><mixed-citation xmlns:xlink="http://www.w3.org/1999/xlink" xlink:type="simple"><person-group><name name-style="western"><surname>Guérin-Méneville</surname><given-names>FE</given-names></name></person-group> (<year>1844</year>) <source>Iconographie du règne animal de G. Cuvier, ou représentation d'après nature de l'une des espèces les plus remarquables, et souvent non encore figurées, de chaque genre d'animaux. J. B.</source><publisher-name>Baillière</publisher-name>, <publisher-loc>Paris</publisher-loc>, <size units="page">576 pp</size>.</mixed-citation></ref><ref id="B30"><mixed-citation xmlns:xlink="http://www.w3.org/1999/xlink" xlink:type="simple"><person-group><name name-style="western"><surname>Schneider</surname><given-names>WG</given-names></name></person-group> (<year>1851</year>) <source>Symbolae ad monographiam generis chrysopae, Leach.</source><publisher-name>Hirt</publisher-name>, <publisher-loc>Vratislaviae</publisher-loc>, <size units="page">178 pp</size>.</mixed-citation></ref><ref id="B18"><mixed-citation xmlns:xlink="http://www.w3.org/1999/xlink" xlink:type="simple"><person-group><name name-style="western"><surname>Hagen</surname><given-names>HA</given-names></name></person-group> (<year>1866</year>) <article-title>Hemerobidarum Synopsis synonymica.</article-title><source>Stettiner Entomologische Zeitung</source><volume>27</volume>: <fpage>369</fpage>–<lpage>462</lpage>.</mixed-citation></ref><ref id="B13"><mixed-citation xmlns:xlink="http://www.w3.org/1999/xlink" xlink:type="simple"><person-group><name name-style="western"><surname>Brooks</surname><given-names>SJ</given-names></name><name name-style="western"><surname>Barnard</surname><given-names>PC</given-names></name></person-group> (<year>1990</year>) <article-title>The green lacewings of the world: a generic review (<tp:taxon-name><tp:taxon-name-part taxon-name-part-type="family">Chrysopidae</tp:taxon-name-part></tp:taxon-name>).</article-title><source>Bulletin of the British Museum of Natural History (Entomology)</source><volume>59</volume>: <fpage>117</fpage>–<lpage>286</lpage>.</mixed-citation></ref><ref id="B41"><mixed-citation xmlns:xlink="http://www.w3.org/1999/xlink" xlink:type="simple"><person-group><name name-style="western"><surname>Yang</surname><given-names>XK</given-names></name><name name-style="western"><surname>Yang</surname><given-names>CK</given-names></name><name name-style="western"><surname>Li</surname><given-names>WZ</given-names></name></person-group> (<year>2005</year>) <source>Fauna Sinica: <tp:taxon-name><tp:taxon-name-part taxon-name-part-type="class">Insecta</tp:taxon-name-part></tp:taxon-name>, Volume 39: <tp:taxon-name><tp:taxon-name-part taxon-name-part-type="order">Neuroptera</tp:taxon-name-part></tp:taxon-name>: <tp:taxon-name><tp:taxon-name-part taxon-name-part-type="family">Chrysopidae</tp:taxon-name-part></tp:taxon-name>.</source><publisher-name>Science Press</publisher-name>, <publisher-loc>Beijing</publisher-loc>, <size units="page">398 pp</size>. [+ 4 pls; In Chinese, with English summary]</mixed-citation></ref></ref-list></tp:taxon-treatment>
