# Supplementary material for: Notes on the green lacewing subgenus Ankylopteryx Brauer, 1864 (s. str.) (Neuroptera, Chrysopidae) from China, with description of a new species
Source: Zookeys. 2020 Jan 22;906:41–71. doi: 10.3897/zookeys.906.46438 (PMC6989621; doi:10.3897/zookeys.906.46438)
Supplement: XML Treatment for Ankylopteryx (A.) yangi [file zookeys.906.46438-treatment9.xml]

<!DOCTYPE tp:taxon-treatment
  PUBLIC "-//TaxonX//DTD Taxonomic Treatment Publishing DTD v0 20100105//EN" "tax-treatment-NSO.dtd">
<tp:taxon-treatment xmlns:tp="http://www.plazi.org/taxpub"><tp:treatment-meta><kwd-group><label>Taxon classification</label><kwd><named-content xmlns:xlink="http://www.w3.org/1999/xlink" content-type="kingdom">Animalia</named-content></kwd><kwd><named-content xmlns:xlink="http://www.w3.org/1999/xlink" content-type="order">Neuroptera</named-content></kwd><kwd><named-content xmlns:xlink="http://www.w3.org/1999/xlink" content-type="family">Chrysopidae</named-content></kwd></kwd-group><mixed-citation publication-type="journal"><person-group><name><surname>Ma</surname><given-names>Yunlong</given-names></name><name><surname>Yang</surname><given-names>Xingke</given-names></name><name><surname>Liu</surname><given-names>Xingyue</given-names></name></person-group><article-title>Notes on the green lacewing subgenus <tp:taxon-name><tp:taxon-name-part taxon-name-part-type="subgenus" reg="Ankylopteryx"/><tp:taxon-name-part taxon-name-part-type="subgenus" reg="Ankylopteryx">Ankylopteryx</tp:taxon-name-part></tp:taxon-name> Brauer, 1864 (<italic>s. str.</italic>) (<tp:taxon-name><tp:taxon-name-part taxon-name-part-type="order">Neuroptera</tp:taxon-name-part></tp:taxon-name>, <tp:taxon-name><tp:taxon-name-part taxon-name-part-type="family">Chrysopidae</tp:taxon-name-part></tp:taxon-name>) from China, with description of a new species</article-title><source>Zookeys</source><day>22</day><month>1</month><year>2020</year><volume>906</volume><fpage>41</fpage><lpage>71</lpage><pub-id pub-id-type="doi">10.3897/zookeys.906.46438</pub-id></mixed-citation></tp:treatment-meta><tp:nomenclature><tp:taxon-name><object-id xmlns:xlink="http://www.w3.org/1999/xlink" content-type="arpha" xlink:type="simple">73095F4D-A45B-5F21-B355-51606C3164D8</object-id>
            <tp:taxon-name-part taxon-name-part-type="genus" reg="Ankylopteryx">Ankylopteryx</tp:taxon-name-part> (<tp:taxon-name-part taxon-name-part-type="subgenus" reg="Ankylopteryx">A.</tp:taxon-name-part>) <tp:taxon-name-part taxon-name-part-type="species" reg="yangi">yangi</tp:taxon-name-part>
<object-id xmlns:xlink="http://www.w3.org/1999/xlink" content-type="zoobank" xlink:type="simple">http://zoobank.org/5E1748C9-4C93-4DAC-9C9D-66C63FAA8EC8</object-id></tp:taxon-name><tp:taxon-status xmlns:xlink="http://www.w3.org/1999/xlink" xlink:type="simple">sp. nov.</tp:taxon-status><xref ref-type="fig" rid="F1">Figs 9</xref><xref ref-type="fig" rid="F17">, 86–90</xref><xref ref-type="fig" rid="F18">, 91–94</xref><xref ref-type="fig" rid="F18">, 95–98</xref><xref ref-type="fig" rid="F19">, 103</xref><xref ref-type="fig" rid="F19">, 105</xref><xref ref-type="fig" rid="F21">, 112</xref></tp:nomenclature><tp:treatment-sec sec-type="material" id="SECID0EUOBG"><title>Material examined.</title><p>Holotype ♂, China, Guizhou, Libo, Maolan, Limingguan, 2013.X.14, Liu Xingyue (<named-content xmlns:xlink="http://www.w3.org/1999/xlink" content-type="dwc:institutional_code" xlink:type="simple">CAU</named-content>). Paratypes 1 ♀, China, Guizhou, Libo, Maolan Limingguan, 2013.X.14, Liang Feiyang (<named-content xmlns:xlink="http://www.w3.org/1999/xlink" content-type="dwc:institutional_code" xlink:type="simple">CAU</named-content>); 1 ♀, Taiwan, Pingtung, Lilungshan, 2013.VI.18, Liang Feiyang (<named-content xmlns:xlink="http://www.w3.org/1999/xlink" content-type="dwc:institutional_code" xlink:type="simple">CAU</named-content>).</p></tp:treatment-sec><tp:treatment-sec sec-type="diagnosis" id="SECID0EJPBG"><title>Diagnosis.</title><p>Frons with three brownish small spots between antennae, and anteriorly with two arcuate markings, which are more or less connected with each other at posterior ends; gena with long brownish stripe; clypeal markings contiguous with frontal markings posteriorly and labial markings anteriorly; maxillary palp and labial palp pale green. Thorax with mesonotum entirely brown; protibia and mesotibia with median markings. Forewing with intramedian cell short and wide. Abdomen with brownish markings on terga 2–8.</p></tp:treatment-sec><tp:treatment-sec sec-type="description" id="SECID0EOPBG"><title>Description.</title><p>Measurements: Head width 0.7–1.0 mm; ratio of head width/eye width 1.72–1.74; prothorax 0.7–0.9 mm long and 0.85–1.0 mm wide. Forewing 11.5–13.9 mm long, 5.0–6.0 mm wide; length of first intramedian cell 0.98 mm; 12 radial cells; 4–5 Banksian cells (b cells), 4–5 lower Banksian cells (b' cells); 7–8 inner gradates, 7–10 outer gradates. Hind wing 10.0–13.5 mm long, 3.2–4.0 mm wide; 11 radial cells; 4–6 Banksian cells (b cell), 5–6 lower Banksian cell (b' cells); 4–6 inner gradates, 5–7 outer gradates.</p><p>Male. Head with vertex creamy yellow, immaculate; frons creamy yellow, with three small spots between antennae, brownish stripes below toruli, and a pair of median arcuate markings anteriorly, more or less connected with each other posteriorly; gena with long brownish stripe extending along inner ocular margin to posterolateral part of clypeus; tentorial pits with brownish margins; scape with brownish stripe; clypeus with brownish arcuate markings contiguous with frontal markings anteriorly and labial markings posteriorly; maxillary palp and labial palp pale green.</p><p>Prothorax almost pale green, with wide, brownish lateral stripe, and with white long setae. Mesothorax entirely brown dorsally, with sparse white long setae. Metathorax pale green, with sparse white long setae. Legs pale green, tarsomere 5 and pretarsal claws dark brown; protibia with a brownish median marking; mesotibia with a smaller median brownish marking.</p><p>Forewing broad, slightly tapering apically, hyaline; pterostigma brownish, extending over four crossveins; setae almost whitish; veins mostly pale green; costal crossveins at junctions with wing margin, radial crossveins at junctions with R and dcc brown; Radical sector (Rs) sinuated; transverse veins pale green; gradate series of crossveins almost brown; dcc closed. Hind wing narrow, more acutely tapering apically than forewing, hyaline; pterostigma faint, extending over three crossveins; transverse veins pale green; gradate series of crossveins almost brown.</p><p>Abdomen pale green, with brownish markings on terga 2–8, and tergal markings slightly wider than that on anteriorly neighbouring terga. Abdominal setae white, microsetae dense, and long setae sparse.</p><p>T9+ectoproct about half as long as tergum 8, with dorsal invagination shallow; ectoproct with rounded dorsal and posterior margins; callus cerci rounded, trichobothria densely ranged. S8+9 fused, as long as wide, with line of fusion not demarcated; lateral margin almost straight, posterior margin rounded. Only gonarcus, entoprocessus, and pseudopenis present. Gonarcus broadened at apex of lateral arms. Gonarcus with the general width normally broad; entoprocessus attached at about basal fourth of gonarcus, about half as long as gonarcus, medially fused forming an arch over pseudopenis; pseudopenis about twice as long as entoprocessus, broadened subapically, long and distinctly curved, and pointed apically; gonosaccus with sparse setae.</p><p>Female. External characters same as male. Sternum 7 distinctly convex posteromedially, setose posteriorly. Subgenitale and spermatheca with spermaduct present; subgenitale bilobed apically; spermatheca round, as wide as long; spermaduct coiled, much longer than spermatheca.</p></tp:treatment-sec><tp:treatment-sec sec-type="distribution" id="SECID0EZPBG"><title>Distribution.</title><p>China (Guizhou, Taiwan).</p></tp:treatment-sec><tp:treatment-sec sec-type="etymology" id="SECID0E5PBG"><title>Etymology.</title><p>This new species is dedicated to Professor Yang Chikun, who made tremendous contributions to the taxonomy of <tp:taxon-name><tp:taxon-name-part taxon-name-part-type="family">Chrysopidae</tp:taxon-name-part></tp:taxon-name> from China.</p></tp:treatment-sec><tp:treatment-sec sec-type="remarks" id="SECID0EJQBG"><title>Remarks.</title><p>This new species appears to be closely related to <italic><tp:taxon-name><tp:taxon-name-part taxon-name-part-type="genus" reg="Ankylopteryx">A.</tp:taxon-name-part> <tp:taxon-name-part taxon-name-part-type="species" reg="octopunctata">octopunctata</tp:taxon-name-part> <tp:taxon-name-part taxon-name-part-type="subspecies" reg="candida">candida</tp:taxon-name-part></tp:taxon-name></italic> in having similar frontal markings, but it differs from the latter species by the presence of median arcuate frontal markings (absent in <italic><tp:taxon-name><tp:taxon-name-part taxon-name-part-type="genus" reg="Ankylopteryx">A.</tp:taxon-name-part> <tp:taxon-name-part taxon-name-part-type="species" reg="octopunctata">octopunctata</tp:taxon-name-part> <tp:taxon-name-part taxon-name-part-type="subspecies" reg="candida">candida</tp:taxon-name-part></tp:taxon-name></italic>), the ratio of gonarcus/entoprocessus (2.0 in <italic><tp:taxon-name><tp:taxon-name-part taxon-name-part-type="genus" reg="Ankylopteryx">A.</tp:taxon-name-part> <tp:taxon-name-part taxon-name-part-type="species" reg="yangi">yangi</tp:taxon-name-part></tp:taxon-name></italic> versus 1.0 in <italic><tp:taxon-name><tp:taxon-name-part taxon-name-part-type="genus" reg="Ankylopteryx">A.</tp:taxon-name-part> <tp:taxon-name-part taxon-name-part-type="species" reg="octopunctata">octopunctata</tp:taxon-name-part> <tp:taxon-name-part taxon-name-part-type="subspecies" reg="candida">candida</tp:taxon-name-part></tp:taxon-name></italic>), and the distinctly curved pseudopenis (moderately curved in <italic><tp:taxon-name><tp:taxon-name-part taxon-name-part-type="genus" reg="Ankylopteryx">A.</tp:taxon-name-part> <tp:taxon-name-part taxon-name-part-type="species" reg="octopunctata">octopunctata</tp:taxon-name-part> <tp:taxon-name-part taxon-name-part-type="subspecies" reg="candida">candida</tp:taxon-name-part></tp:taxon-name></italic>).</p><sec sec-type="Key to Chinese species of Ankylopteryx (s. str.) (revised after Yang et al. 2005)" id="SECID0EWSBG"><title>Key to Chinese species of <italic><tp:taxon-name><tp:taxon-name-part taxon-name-part-type="genus" reg="Ankylopteryx">Ankylopteryx</tp:taxon-name-part></tp:taxon-name></italic> (<italic>s. str.</italic>) (revised after <xref ref-type="bibr" rid="B41">Yang et al. 2005</xref>)<sup><xref ref-type="fn" rid="en1">1</xref></sup></title><table-wrap content-type="key" position="anchor" orientation="portrait"><table id="TID0ER1AE" rules="all"><tbody><tr><td rowspan="1" colspan="1">1</td><td rowspan="1" colspan="1">First intramedian cell very long and narrow</td><td rowspan="1" colspan="1">
                      <bold>2</bold>
                    </td></tr><tr><td rowspan="1" colspan="1">–</td><td rowspan="1" colspan="1">First intramedian cell short and wide</td><td rowspan="1" colspan="1">
                      <bold>4</bold>
                    </td></tr><tr><td rowspan="1" colspan="1">2</td><td rowspan="1" colspan="1">Frontal area between antennae with three black spots (Fig. <xref ref-type="fig" rid="F7">36</xref>); scape and pedicel with brownish stripes (Fig. <xref ref-type="fig" rid="F7">37</xref>)</td><td rowspan="1" colspan="1">
                      <bold><italic><tp:taxon-name><tp:taxon-name-part taxon-name-part-type="genus" reg="Ankylopteryx">A.</tp:taxon-name-part> <tp:taxon-name-part taxon-name-part-type="species" reg="gracilis">gracilis</tp:taxon-name-part></tp:taxon-name></italic> Nakahara, 1955</bold>
                    </td></tr><tr><td rowspan="1" colspan="1">–</td><td rowspan="1" colspan="1">Frontal area between antennae immaculate; scape and pedicel immaculate</td><td rowspan="1" colspan="1">3</td></tr><tr><td rowspan="1" colspan="1">3</td><td rowspan="1" colspan="1">Both wings with yellowish marking patterns (Figs <xref ref-type="fig" rid="F5">28</xref>, <xref ref-type="fig" rid="F5">29</xref>)</td><td rowspan="1" colspan="1">
                      <bold><italic><tp:taxon-name><tp:taxon-name-part taxon-name-part-type="genus" reg="Ankylopteryx">A.</tp:taxon-name-part> <tp:taxon-name-part taxon-name-part-type="species" reg="ferruginea">ferruginea</tp:taxon-name-part></tp:taxon-name></italic> Tsukaguchi, 1995</bold>
                    </td></tr><tr><td rowspan="1" colspan="1">–</td><td rowspan="1" colspan="1">Both wings with brownish marking patterns (Figs <xref ref-type="fig" rid="F4">21</xref>, <xref ref-type="fig" rid="F4">22</xref>)</td><td rowspan="1" colspan="1">
                      <bold><italic><tp:taxon-name><tp:taxon-name-part taxon-name-part-type="genus" reg="Ankylopteryx">A.</tp:taxon-name-part> <tp:taxon-name-part taxon-name-part-type="species" reg="doleschalii">doleschalii</tp:taxon-name-part></tp:taxon-name></italic> Brauer, 1864</bold>
                    </td></tr><tr><td rowspan="1" colspan="1">4</td><td rowspan="1" colspan="1">Frontal area between antennae with brownish spots</td><td rowspan="1" colspan="1">
                      <bold>5</bold>
                    </td></tr><tr><td rowspan="1" colspan="1">–</td><td rowspan="1" colspan="1">Frontal area between antennae immaculate</td><td rowspan="1" colspan="1">
                      <bold>6</bold>
                    </td></tr><tr><td rowspan="1" colspan="1">5</td><td rowspan="1" colspan="1">Three spots present (Fig. <xref ref-type="fig" rid="F17">86</xref>); both wings without large brownish vittae along posterior margins (Fig. <xref ref-type="fig" rid="F17">90</xref>)</td><td rowspan="1" colspan="1">
                      <bold><italic><tp:taxon-name><tp:taxon-name-part taxon-name-part-type="genus" reg="Ankylopteryx">A.</tp:taxon-name-part> <tp:taxon-name-part taxon-name-part-type="species" reg="yangi">yangi</tp:taxon-name-part></tp:taxon-name></italic> sp. nov.</bold>
                    </td></tr><tr><td rowspan="1" colspan="1">–</td><td rowspan="1" colspan="1">Two spots present (Fig. <xref ref-type="fig" rid="F2">10</xref>); both wings with large brownish vittae along posterior margins near base (Fig. <xref ref-type="fig" rid="F2">14</xref>)</td><td rowspan="1" colspan="1">
                      <bold><italic><tp:taxon-name><tp:taxon-name-part taxon-name-part-type="genus" reg="Ankylopteryx">A.</tp:taxon-name-part> <tp:taxon-name-part taxon-name-part-type="species" reg="delicatula">delicatula</tp:taxon-name-part></tp:taxon-name></italic> Banks, 1937</bold>
                    </td></tr><tr><td rowspan="1" colspan="1">6</td><td rowspan="1" colspan="1">Both wings with brownish vittae along posterior margins (Figs <xref ref-type="fig" rid="F11">62</xref>, <xref ref-type="fig" rid="F11">63</xref>); general width of gonarcus narrow (Figs <xref ref-type="fig" rid="F12">65</xref>, <xref ref-type="fig" rid="F12">66</xref>, <xref ref-type="fig" rid="F19">102</xref>)</td><td rowspan="1" colspan="1">
                      <bold><italic><tp:taxon-name><tp:taxon-name-part taxon-name-part-type="genus" reg="Ankylopteryx">A.</tp:taxon-name-part> <tp:taxon-name-part taxon-name-part-type="species" reg="magnimaculata">magnimaculata</tp:taxon-name-part></tp:taxon-name></italic> Yang, 1987</bold>
                    </td></tr><tr><td rowspan="1" colspan="1">–</td><td rowspan="1" colspan="1">Both wings without brownish vittae along posterior margins (Figs <xref ref-type="fig" rid="F13">71</xref>, <xref ref-type="fig" rid="F13">72</xref>); general width of gonarcus normal (Figs <xref ref-type="fig" rid="F14">75</xref>, <xref ref-type="fig" rid="F14">76</xref>, <xref ref-type="fig" rid="F19">100</xref>)</td><td rowspan="1" colspan="1">
                      <bold><italic><tp:taxon-name><tp:taxon-name-part taxon-name-part-type="genus" reg="Ankylopteryx">A.</tp:taxon-name-part> <tp:taxon-name-part taxon-name-part-type="species" reg="octopunctata">octopunctata</tp:taxon-name-part> <tp:taxon-name-part taxon-name-part-type="subspecies" reg="candida">candida</tp:taxon-name-part></tp:taxon-name></italic> (Fabricius, 1798)</bold>
                    </td></tr></tbody></table></table-wrap></sec></tp:treatment-sec><tp:treatment-sec><!--Section generated to contain objects referenced in tp:taxon-treatment.--><fig id="F1" position="float" orientation="portrait"><object-id xmlns:xlink="http://www.w3.org/1999/xlink" content-type="doi" xlink:type="simple">10.3897/zookeys.906.46438.figures1-9</object-id><object-id xmlns:xlink="http://www.w3.org/1999/xlink" content-type="arpha" xlink:type="simple">D56F6A1D-4CE8-5308-AF64-B3D251531C3D</object-id><label>Figures 1–9.</label><caption><p>Habitus photos of the <italic><tp:taxon-name><tp:taxon-name-part taxon-name-part-type="genus" reg="Ankylopteryx">Ankylopteryx</tp:taxon-name-part></tp:taxon-name></italic> species. <bold>1</bold><tp:taxon-name><tp:taxon-name-part taxon-name-part-type="genus" reg="Ankylopteryx">Ankylopteryx</tp:taxon-name-part> (<tp:taxon-name-part taxon-name-part-type="subgenus" reg="Ankylopteryx">A.</tp:taxon-name-part>) <tp:taxon-name-part taxon-name-part-type="species" reg="delicatula">delicatula</tp:taxon-name-part></tp:taxon-name> Banks, 1937 (Yunnan, Jinghong, sex unknown, <named-content xmlns:xlink="http://www.w3.org/1999/xlink" content-type="dwc:institutional_code" xlink:type="simple">CAU</named-content>) <bold>2</bold><tp:taxon-name><tp:taxon-name-part taxon-name-part-type="genus" reg="Ankylopteryx">Ankylopteryx</tp:taxon-name-part> (<tp:taxon-name-part taxon-name-part-type="subgenus" reg="Ankylopteryx">A.</tp:taxon-name-part>) <tp:taxon-name-part taxon-name-part-type="species" reg="doleschalii">doleschalii</tp:taxon-name-part></tp:taxon-name> Brauer, 1864, paratype (Indonesia, Ambonia, paratype, male, provided by <named-content xmlns:xlink="http://www.w3.org/1999/xlink" content-type="dwc:institutional_code" xlink:type="simple">NHMV</named-content>) <bold>3</bold><tp:taxon-name><tp:taxon-name-part taxon-name-part-type="genus" reg="Ankylopteryx">Ankylopteryx</tp:taxon-name-part> (<tp:taxon-name-part taxon-name-part-type="subgenus" reg="Ankylopteryx">A.</tp:taxon-name-part>) <tp:taxon-name-part taxon-name-part-type="species" reg="ferruginea">ferruginea</tp:taxon-name-part></tp:taxon-name> Tsukaguchi, 1995 (Guangxi, Longzhou, female, <named-content xmlns:xlink="http://www.w3.org/1999/xlink" content-type="dwc:institutional_code" xlink:type="simple">CAU</named-content>) <bold>4</bold><tp:taxon-name><tp:taxon-name-part taxon-name-part-type="genus" reg="Ankylopteryx">Ankylopteryx</tp:taxon-name-part> (<tp:taxon-name-part taxon-name-part-type="subgenus" reg="Ankylopteryx">A.</tp:taxon-name-part>) <tp:taxon-name-part taxon-name-part-type="species" reg="gracilis">gracilis</tp:taxon-name-part></tp:taxon-name> Nakahara, 1955 (Guangxi, Ningming, female, <named-content xmlns:xlink="http://www.w3.org/1999/xlink" content-type="dwc:institutional_code" xlink:type="simple">CAU</named-content>) <bold>5</bold><tp:taxon-name><tp:taxon-name-part taxon-name-part-type="genus" reg="Ankylopteryx">Ankylopteryx</tp:taxon-name-part> (<tp:taxon-name-part taxon-name-part-type="subgenus" reg="Ankylopteryx">A.</tp:taxon-name-part>) <tp:taxon-name-part taxon-name-part-type="species" reg="lii">lii</tp:taxon-name-part></tp:taxon-name> Yang, 1987 (Xizang, Zäyu, paratype, male, <named-content xmlns:xlink="http://www.w3.org/1999/xlink" content-type="dwc:institutional_code" xlink:type="simple">CAU</named-content>) <bold>6</bold><tp:taxon-name><tp:taxon-name-part taxon-name-part-type="genus" reg="Ankylopteryx">Ankylopteryx</tp:taxon-name-part> (<tp:taxon-name-part taxon-name-part-type="subgenus" reg="Ankylopteryx">A.</tp:taxon-name-part>) <tp:taxon-name-part taxon-name-part-type="species" reg="magnimaculata">magnimaculata</tp:taxon-name-part></tp:taxon-name> Yang, 1987 (Xizang, Zäyu, holotype, male, <named-content xmlns:xlink="http://www.w3.org/1999/xlink" content-type="dwc:institutional_code" xlink:type="simple">CAU</named-content>) <bold>7</bold><tp:taxon-name><tp:taxon-name-part taxon-name-part-type="genus" reg="Ankylopteryx">Ankylopteryx</tp:taxon-name-part> (<tp:taxon-name-part taxon-name-part-type="subgenus" reg="Ankylopteryx">A.</tp:taxon-name-part>) <tp:taxon-name-part taxon-name-part-type="species" reg="octopunctata">octopunctata</tp:taxon-name-part> <tp:taxon-name-part taxon-name-part-type="subspecies" reg="candida">candida</tp:taxon-name-part></tp:taxon-name> (Fabricius, 1798) (Guangxi, Ningming, female, <named-content xmlns:xlink="http://www.w3.org/1999/xlink" content-type="dwc:institutional_code" xlink:type="simple">CAU</named-content>) <bold>8</bold><tp:taxon-name><tp:taxon-name-part taxon-name-part-type="genus" reg="Ankylopteryx">Ankylopteryx</tp:taxon-name-part> (<tp:taxon-name-part taxon-name-part-type="subgenus" reg="Ankylopteryx">A.</tp:taxon-name-part>) <tp:taxon-name-part taxon-name-part-type="species" reg="yangi">yangi</tp:taxon-name-part></tp:taxon-name> sp. nov. (Taiwan, Pingtung, paratype, female, <named-content xmlns:xlink="http://www.w3.org/1999/xlink" content-type="dwc:institutional_code" xlink:type="simple">CAU</named-content>) <bold>9</bold><tp:taxon-name><tp:taxon-name-part taxon-name-part-type="genus" reg="Ankylopteryx">Ankylopteryx</tp:taxon-name-part> (<tp:taxon-name-part taxon-name-part-type="subgenus" reg="Ankylopteryx">A.</tp:taxon-name-part>) <tp:taxon-name-part taxon-name-part-type="species" reg="tibetana">tibetana</tp:taxon-name-part></tp:taxon-name> Yang, 1987 (Xizang, Zäyu, holotype, male, <named-content xmlns:xlink="http://www.w3.org/1999/xlink" content-type="dwc:institutional_code" xlink:type="simple">CAU</named-content>). Scale bars: 5.0 mm.</p></caption><graphic xmlns:xlink="http://www.w3.org/1999/xlink" xlink:href="zookeys-906-041-g001.jpg" position="float" orientation="portrait" xlink:type="simple" id="oo_374369.jpg"><uri content-type="original_file" xlink:type="simple">https://binary.pensoft.net/fig/374369</uri></graphic></fig><fig id="F17" position="float" orientation="portrait"><object-id xmlns:xlink="http://www.w3.org/1999/xlink" content-type="doi" xlink:type="simple">10.3897/zookeys.906.46438.figures86-90</object-id><object-id xmlns:xlink="http://www.w3.org/1999/xlink" content-type="arpha" xlink:type="simple">1E252962-F9D8-5FF1-A024-C43035A742E2</object-id><label>Figures 86–90.</label><caption><p><tp:taxon-name><tp:taxon-name-part taxon-name-part-type="genus" reg="Ankylopteryx">Ankylopteryx</tp:taxon-name-part> (<tp:taxon-name-part taxon-name-part-type="subgenus" reg="Ankylopteryx">A.</tp:taxon-name-part>) <tp:taxon-name-part taxon-name-part-type="species" reg="yangi">yangi</tp:taxon-name-part></tp:taxon-name> sp. nov. (Guizhou, Libo, holotype, male, <named-content xmlns:xlink="http://www.w3.org/1999/xlink" content-type="dwc:institutional_code" xlink:type="simple">CAU</named-content>). <bold>86</bold> head, frontal <bold>87</bold> head, lateral <bold>88</bold> head and thorax, dorsal <bold>89</bold> protibia and mesotibia <bold>90</bold> forewing and hind wing.</p></caption><graphic xmlns:xlink="http://www.w3.org/1999/xlink" xlink:href="zookeys-906-041-g017.jpg" position="float" orientation="portrait" xlink:type="simple" id="oo_374385.jpg"><uri content-type="original_file" xlink:type="simple">https://binary.pensoft.net/fig/374385</uri></graphic></fig><fig id="F18" position="float" orientation="portrait"><object-id xmlns:xlink="http://www.w3.org/1999/xlink" content-type="doi" xlink:type="simple">10.3897/zookeys.906.46438.figures91-98</object-id><object-id xmlns:xlink="http://www.w3.org/1999/xlink" content-type="arpha" xlink:type="simple">32F719C3-2BD0-50D6-9455-071F7E7F3914</object-id><label>Figures 91–98.</label><caption><p><bold>91–94</bold><tp:taxon-name><tp:taxon-name-part taxon-name-part-type="genus" reg="Ankylopteryx">Ankylopteryx</tp:taxon-name-part> (<tp:taxon-name-part taxon-name-part-type="subgenus" reg="Ankylopteryx">A.</tp:taxon-name-part>) <tp:taxon-name-part taxon-name-part-type="species" reg="yangi">yangi</tp:taxon-name-part></tp:taxon-name> sp. nov., male abdomen (Guizhou, Libo, holotype, male, <named-content xmlns:xlink="http://www.w3.org/1999/xlink" content-type="dwc:institutional_code" xlink:type="simple">CAU</named-content>). <bold>91</bold> segment A7-terminus, lateral <bold>92</bold> gonarcal complex, dorsal <bold>93</bold> gonarcal complex, lateral <bold>94</bold> gonarcus. <bold>95–98</bold><tp:taxon-name><tp:taxon-name-part taxon-name-part-type="genus" reg="Ankylopteryx">Ankylopteryx</tp:taxon-name-part> (<tp:taxon-name-part taxon-name-part-type="subgenus" reg="Ankylopteryx">A.</tp:taxon-name-part>) <tp:taxon-name-part taxon-name-part-type="species" reg="yangi">yangi</tp:taxon-name-part></tp:taxon-name> sp. nov., female abdomen (Guizhou, Libo, paratype, female, <named-content xmlns:xlink="http://www.w3.org/1999/xlink" content-type="dwc:institutional_code" xlink:type="simple">CAU</named-content>). <bold>95</bold> segment A7-terminus, lateral <bold>96</bold> terminalia, ventral <bold>97</bold> callus cerci <bold>98</bold> spermatheca. <bold>cc</bold> callus cerci <bold>ent</bold> entoprocessus <bold>g.l.</bold> gonaphophyses lateralis <bold>gsac</bold> gonosaccus <bold>gon</bold> gonarcus <bold>pp</bold> pseudopenis <bold>S7</bold> seventh sternum <bold>S8+9</bold> fused eighth + ninth sternum <bold>sg.d.</bold> dorsal lobe of subgenitale <bold>sg.v.</bold> ventral lobe of subgenitale <bold>sm</bold> spermatheca <bold>sm.d.</bold> spermathecal duct <bold>t.s.</bold> transverse sclerite <bold>T8</bold> eighth tergum <bold>T9+e</bold> ninth tergum + ectoproct.</p></caption><graphic xmlns:xlink="http://www.w3.org/1999/xlink" xlink:href="zookeys-906-041-g018.jpg" position="float" orientation="portrait" xlink:type="simple" id="oo_374386.jpg"><uri content-type="original_file" xlink:type="simple">https://binary.pensoft.net/fig/374386</uri></graphic></fig><fig id="F19" position="float" orientation="portrait"><object-id xmlns:xlink="http://www.w3.org/1999/xlink" content-type="doi" xlink:type="simple">10.3897/zookeys.906.46438.figures99-107</object-id><object-id xmlns:xlink="http://www.w3.org/1999/xlink" content-type="arpha" xlink:type="simple">FF9472FD-095E-58C6-9224-4E022801B306</object-id><label>Figures 99–107.</label><caption><p>Gonarcal complex. <bold>99</bold><tp:taxon-name><tp:taxon-name-part taxon-name-part-type="genus" reg="Ankylopteryx">Ankylopteryx</tp:taxon-name-part> (<tp:taxon-name-part taxon-name-part-type="subgenus" reg="Ankylopteryx">A.</tp:taxon-name-part>) <tp:taxon-name-part taxon-name-part-type="species" reg="lii">lii</tp:taxon-name-part></tp:taxon-name> Yang, dorsal <bold>100</bold><tp:taxon-name><tp:taxon-name-part taxon-name-part-type="genus" reg="Ankylopteryx">Ankylopteryx</tp:taxon-name-part> (<tp:taxon-name-part taxon-name-part-type="subgenus" reg="Ankylopteryx">A.</tp:taxon-name-part>) <tp:taxon-name-part taxon-name-part-type="species" reg="octopunctata">octopunctata</tp:taxon-name-part> <tp:taxon-name-part taxon-name-part-type="subspecies" reg="candida">candida</tp:taxon-name-part></tp:taxon-name> (Fabricius), dorsal <bold>101</bold><tp:taxon-name><tp:taxon-name-part taxon-name-part-type="genus" reg="Ankylopteryx">Ankylopteryx</tp:taxon-name-part> (<tp:taxon-name-part taxon-name-part-type="subgenus" reg="Ankylopteryx">A.</tp:taxon-name-part>) <tp:taxon-name-part taxon-name-part-type="species" reg="tibetana">tibetana</tp:taxon-name-part></tp:taxon-name> Yang, dorsal <bold>102</bold><tp:taxon-name><tp:taxon-name-part taxon-name-part-type="genus" reg="Ankylopteryx">Ankylopteryx</tp:taxon-name-part> (<tp:taxon-name-part taxon-name-part-type="subgenus" reg="Ankylopteryx">A.</tp:taxon-name-part>) <tp:taxon-name-part taxon-name-part-type="species" reg="magnimaculatus">magnimaculatus</tp:taxon-name-part></tp:taxon-name> Yang, dorsal <bold>103</bold><tp:taxon-name><tp:taxon-name-part taxon-name-part-type="genus" reg="Ankylopteryx">Ankylopteryx</tp:taxon-name-part> (<tp:taxon-name-part taxon-name-part-type="subgenus" reg="Ankylopteryx">A.</tp:taxon-name-part>) <tp:taxon-name-part taxon-name-part-type="species" reg="yangi">yangi</tp:taxon-name-part></tp:taxon-name> sp. nov., dorsal <bold>104</bold><tp:taxon-name><tp:taxon-name-part taxon-name-part-type="genus" reg="Ankylopteryx">Ankylopteryx</tp:taxon-name-part> (<tp:taxon-name-part taxon-name-part-type="subgenus" reg="Ankylopteryx">A.</tp:taxon-name-part>) <tp:taxon-name-part taxon-name-part-type="species" reg="octopunctata">octopunctata</tp:taxon-name-part> <tp:taxon-name-part taxon-name-part-type="subspecies" reg="candida">candida</tp:taxon-name-part></tp:taxon-name> (Fabricius), lateral <bold>105</bold><tp:taxon-name><tp:taxon-name-part taxon-name-part-type="genus" reg="Ankylopteryx">Ankylopteryx</tp:taxon-name-part> (<tp:taxon-name-part taxon-name-part-type="subgenus" reg="Ankylopteryx">A.</tp:taxon-name-part>) <tp:taxon-name-part taxon-name-part-type="species" reg="yangi">yangi</tp:taxon-name-part></tp:taxon-name> sp. nov., lateral <bold>106</bold><tp:taxon-name><tp:taxon-name-part taxon-name-part-type="genus" reg="Ankylopteryx">Ankylopteryx</tp:taxon-name-part> (<tp:taxon-name-part taxon-name-part-type="subgenus" reg="Ankylopteryx">A.</tp:taxon-name-part>) <tp:taxon-name-part taxon-name-part-type="species" reg="ferruginea">ferruginea</tp:taxon-name-part></tp:taxon-name> Tsukaguchi, dorsal <bold>107</bold><tp:taxon-name><tp:taxon-name-part taxon-name-part-type="genus" reg="Ankylopteryx">Ankylopteryx</tp:taxon-name-part> (<tp:taxon-name-part taxon-name-part-type="subgenus" reg="Ankylopteryx">A.</tp:taxon-name-part>) <tp:taxon-name-part taxon-name-part-type="species" reg="gracilis">gracilis</tp:taxon-name-part></tp:taxon-name> Nakahara, dorsal.</p></caption><graphic xmlns:xlink="http://www.w3.org/1999/xlink" xlink:href="zookeys-906-041-g019.jpg" position="float" orientation="portrait" xlink:type="simple" id="oo_374387.jpg"><uri content-type="original_file" xlink:type="simple">https://binary.pensoft.net/fig/374387</uri></graphic></fig><fig id="F21" position="float" orientation="portrait"><object-id xmlns:xlink="http://www.w3.org/1999/xlink" content-type="doi" xlink:type="simple">10.3897/zookeys.906.46438.figure112</object-id><object-id xmlns:xlink="http://www.w3.org/1999/xlink" content-type="arpha" xlink:type="simple">C5F59625-05CD-5590-9B55-672C7DA616AF</object-id><label>Figure 112.</label><caption><p>Known distribution of <italic><tp:taxon-name><tp:taxon-name-part taxon-name-part-type="genus" reg="Ankylopteryx">Ankylopteryx</tp:taxon-name-part></tp:taxon-name></italic> (<italic>s. str.</italic>) species from China and neighboring countries. <tp:taxon-name><tp:taxon-name-part taxon-name-part-type="genus" reg="Ankylopteryx">Ankylopteryx</tp:taxon-name-part> (<tp:taxon-name-part taxon-name-part-type="subgenus" reg="Ankylopteryx">A.</tp:taxon-name-part>) <tp:taxon-name-part taxon-name-part-type="species" reg="delicatula">delicatula</tp:taxon-name-part></tp:taxon-name> Banks (white triangle); <tp:taxon-name><tp:taxon-name-part taxon-name-part-type="genus" reg="Ankylopteryx">Ankylopteryx</tp:taxon-name-part> (<tp:taxon-name-part taxon-name-part-type="subgenus" reg="Ankylopteryx">A.</tp:taxon-name-part>) <tp:taxon-name-part taxon-name-part-type="species" reg="doleschalii">doleschalii</tp:taxon-name-part></tp:taxon-name> Brauer (black triangle); <tp:taxon-name><tp:taxon-name-part taxon-name-part-type="genus" reg="Ankylopteryx">Ankylopteryx</tp:taxon-name-part> (<tp:taxon-name-part taxon-name-part-type="subgenus" reg="Ankylopteryx">A.</tp:taxon-name-part>) <tp:taxon-name-part taxon-name-part-type="species" reg="ferruginea">ferruginea</tp:taxon-name-part></tp:taxon-name> Tsukaguchi (circle); <tp:taxon-name><tp:taxon-name-part taxon-name-part-type="genus" reg="Ankylopteryx">Ankylopteryx</tp:taxon-name-part> (<tp:taxon-name-part taxon-name-part-type="subgenus" reg="Ankylopteryx">A.</tp:taxon-name-part>) <tp:taxon-name-part taxon-name-part-type="species" reg="magnimaculata">magnimaculata</tp:taxon-name-part></tp:taxon-name> Yang (white square); <tp:taxon-name><tp:taxon-name-part taxon-name-part-type="genus" reg="Ankylopteryx">Ankylopteryx</tp:taxon-name-part> (<tp:taxon-name-part taxon-name-part-type="subgenus" reg="Ankylopteryx">A.</tp:taxon-name-part>) <tp:taxon-name-part taxon-name-part-type="species" reg="yangi">yangi</tp:taxon-name-part></tp:taxon-name> sp. n. (black square).</p></caption><graphic xmlns:xlink="http://www.w3.org/1999/xlink" xlink:href="zookeys-906-041-g021.jpg" position="float" orientation="portrait" xlink:type="simple" id="oo_374389.jpg"><uri content-type="original_file" xlink:type="simple">https://binary.pensoft.net/fig/374389</uri></graphic></fig><fig id="F7" position="float" orientation="portrait"><object-id xmlns:xlink="http://www.w3.org/1999/xlink" content-type="doi" xlink:type="simple">10.3897/zookeys.906.46438.figures36-40</object-id><object-id xmlns:xlink="http://www.w3.org/1999/xlink" content-type="arpha" xlink:type="simple">064D0D66-38F5-5E21-A0EC-97F671C07738</object-id><label>Figures 36–40.</label><caption><p><tp:taxon-name><tp:taxon-name-part taxon-name-part-type="genus" reg="Ankylopteryx">Ankylopteryx</tp:taxon-name-part> (<tp:taxon-name-part taxon-name-part-type="subgenus" reg="Ankylopteryx">A.</tp:taxon-name-part>) <tp:taxon-name-part taxon-name-part-type="species" reg="gracilis">gracilis</tp:taxon-name-part></tp:taxon-name> Nakahara (Japan, Okinawa, Iriomote-jima, male, <named-content xmlns:xlink="http://www.w3.org/1999/xlink" content-type="dwc:institutional_code" xlink:type="simple">CAU</named-content>). <bold>36</bold> head, frontal <bold>37</bold> head, lateral <bold>38</bold> head and thorax, dorsal <bold>39</bold> protibia <bold>40</bold> forewing and hind wing.</p></caption><graphic xmlns:xlink="http://www.w3.org/1999/xlink" xlink:href="zookeys-906-041-g007.jpg" position="float" orientation="portrait" xlink:type="simple" id="oo_374375.jpg"><uri content-type="original_file" xlink:type="simple">https://binary.pensoft.net/fig/374375</uri></graphic></fig><fig id="F5" position="float" orientation="portrait"><object-id xmlns:xlink="http://www.w3.org/1999/xlink" content-type="doi" xlink:type="simple">10.3897/zookeys.906.46438.figures23-29</object-id><object-id xmlns:xlink="http://www.w3.org/1999/xlink" content-type="arpha" xlink:type="simple">5DC23076-F2F1-50ED-884D-0438B9508C8A</object-id><label>Figures 23–29.</label><caption><p><tp:taxon-name><tp:taxon-name-part taxon-name-part-type="genus" reg="Ankylopteryx">Ankylopteryx</tp:taxon-name-part> (<tp:taxon-name-part taxon-name-part-type="subgenus" reg="Ankylopteryx">A.</tp:taxon-name-part>) <tp:taxon-name-part taxon-name-part-type="species" reg="ferruginea">ferruginea</tp:taxon-name-part></tp:taxon-name> Tsukaguchi. <bold>23</bold> head, frontal <bold>24</bold> head, lateral <bold>25</bold> thorax, dorsal <bold>26</bold> protibia <bold>27</bold> mesotibia and metatibia <bold>28</bold> forewing <bold>29</bold> hind wing (23–27: Yunnan, Lancang, male, <named-content xmlns:xlink="http://www.w3.org/1999/xlink" content-type="dwc:institutional_code" xlink:type="simple">CAU</named-content>; 28, 29: Hainan, Yinggeling, female, <named-content xmlns:xlink="http://www.w3.org/1999/xlink" content-type="dwc:institutional_code" xlink:type="simple">CAU</named-content>).</p></caption><graphic xmlns:xlink="http://www.w3.org/1999/xlink" xlink:href="zookeys-906-041-g005.jpg" position="float" orientation="portrait" xlink:type="simple" id="oo_374373.jpg"><uri content-type="original_file" xlink:type="simple">https://binary.pensoft.net/fig/374373</uri></graphic></fig><fig id="F4" position="float" orientation="portrait"><object-id xmlns:xlink="http://www.w3.org/1999/xlink" content-type="doi" xlink:type="simple">10.3897/zookeys.906.46438.figures18-22</object-id><object-id xmlns:xlink="http://www.w3.org/1999/xlink" content-type="arpha" xlink:type="simple">F97629E6-D5FC-5E93-B051-256B92F6EFD7</object-id><label>Figures 18–22.</label><caption><p><tp:taxon-name><tp:taxon-name-part taxon-name-part-type="genus" reg="Ankylopteryx">Ankylopteryx</tp:taxon-name-part> (<tp:taxon-name-part taxon-name-part-type="subgenus" reg="Ankylopteryx">A.</tp:taxon-name-part>) <tp:taxon-name-part taxon-name-part-type="species" reg="doleschalii">doleschalii</tp:taxon-name-part></tp:taxon-name> Brauer (Indonesia, Ambonia, holotype, ex, provided by <named-content xmlns:xlink="http://www.w3.org/1999/xlink" content-type="dwc:institutional_code" xlink:type="simple">NHMV</named-content>). <bold>18</bold> head, frontal <bold>19</bold> head and thorax, dorsal <bold>20</bold> protibia and mesotibia <bold>21</bold> forewing <bold>22</bold> hind wing.</p></caption><graphic xmlns:xlink="http://www.w3.org/1999/xlink" xlink:href="zookeys-906-041-g004.jpg" position="float" orientation="portrait" xlink:type="simple" id="oo_374372.jpg"><uri content-type="original_file" xlink:type="simple">https://binary.pensoft.net/fig/374372</uri></graphic></fig><fig id="F2" position="float" orientation="portrait"><object-id xmlns:xlink="http://www.w3.org/1999/xlink" content-type="doi" xlink:type="simple">10.3897/zookeys.906.46438.figures10-14</object-id><object-id xmlns:xlink="http://www.w3.org/1999/xlink" content-type="arpha" xlink:type="simple">5FBC0EE0-C2EF-52D6-9433-F874555ADB42</object-id><label>Figures 10–14.</label><caption><p><tp:taxon-name><tp:taxon-name-part taxon-name-part-type="genus" reg="Ankylopteryx">Ankylopteryx</tp:taxon-name-part> (<tp:taxon-name-part taxon-name-part-type="subgenus" reg="Ankylopteryx">A.</tp:taxon-name-part>) <tp:taxon-name-part taxon-name-part-type="species" reg="delicatula">delicatula</tp:taxon-name-part></tp:taxon-name> Banks (Yunnan, Jinghong, sex unknown, <named-content xmlns:xlink="http://www.w3.org/1999/xlink" content-type="dwc:institutional_code" xlink:type="simple">CAU</named-content>). <bold>10</bold> head, frontal <bold>11</bold> head, dorsal <bold>12</bold> thorax, dorsal <bold>13</bold> protibia and mesotibia <bold>14</bold> forewing and hind wing. Veins (black lettering): <bold>C</bold> Costa <bold>Sc</bold> Subcosta <bold>R</bold> Radius <bold>Rs</bold> Radial sector <bold>Psc</bold> Pseudocubitus <bold>Psm</bold> Pseudomedia. Cells (red lettering): <bold>b1, b4</bold> first, fourth upper Banksian cells <bold>b'1, b'4</bold> first, fourth lower Banksian cells <bold>r1, r9, r11</bold> first, ninth, eleventh radial cell.</p></caption><graphic xmlns:xlink="http://www.w3.org/1999/xlink" xlink:href="zookeys-906-041-g002.jpg" position="float" orientation="portrait" xlink:type="simple" id="oo_374370.jpg"><uri content-type="original_file" xlink:type="simple">https://binary.pensoft.net/fig/374370</uri></graphic></fig><fig id="F11" position="float" orientation="portrait"><object-id xmlns:xlink="http://www.w3.org/1999/xlink" content-type="doi" xlink:type="simple">10.3897/zookeys.906.46438.figures58-63</object-id><object-id xmlns:xlink="http://www.w3.org/1999/xlink" content-type="arpha" xlink:type="simple">FA5E4C7C-123D-580B-87CB-93BDDFE6168D</object-id><label>Figures 58–63.</label><caption><p><tp:taxon-name><tp:taxon-name-part taxon-name-part-type="genus" reg="Ankylopteryx">Ankylopteryx</tp:taxon-name-part> (<tp:taxon-name-part taxon-name-part-type="subgenus" reg="Ankylopteryx">A.</tp:taxon-name-part>) <tp:taxon-name-part taxon-name-part-type="species" reg="magnimaculatus">magnimaculatus</tp:taxon-name-part></tp:taxon-name> Yang (Xizang, Zäyu, holotype, male, <named-content xmlns:xlink="http://www.w3.org/1999/xlink" content-type="dwc:institutional_code" xlink:type="simple">CAU</named-content>). <bold>58</bold> head, frontal <bold>59</bold> head, lateral <bold>60</bold> head and thorax, dorsal <bold>61</bold> protibia and mesotibia <bold>62</bold> forewing <bold>63</bold> hind wing.</p></caption><graphic xmlns:xlink="http://www.w3.org/1999/xlink" xlink:href="zookeys-906-041-g011.jpg" position="float" orientation="portrait" xlink:type="simple" id="oo_374379.jpg"><uri content-type="original_file" xlink:type="simple">https://binary.pensoft.net/fig/374379</uri></graphic></fig><fig id="F12" position="float" orientation="portrait"><object-id xmlns:xlink="http://www.w3.org/1999/xlink" content-type="doi" xlink:type="simple">10.3897/zookeys.906.46438.figures64-66</object-id><object-id xmlns:xlink="http://www.w3.org/1999/xlink" content-type="arpha" xlink:type="simple">F4B29B31-4E49-5231-AFCC-7C32C45DBE46</object-id><label>Figures 64–66.</label><caption><p><tp:taxon-name><tp:taxon-name-part taxon-name-part-type="genus" reg="Ankylopteryx">Ankylopteryx</tp:taxon-name-part> (<tp:taxon-name-part taxon-name-part-type="subgenus" reg="Ankylopteryx">A.</tp:taxon-name-part>) <tp:taxon-name-part taxon-name-part-type="species" reg="lii">lii</tp:taxon-name-part></tp:taxon-name> Yang, male abdomen (Xizang, Zäyu, holotype, male, <named-content xmlns:xlink="http://www.w3.org/1999/xlink" content-type="dwc:institutional_code" xlink:type="simple">CAU</named-content>). <bold>64</bold> segment A7-terminus, lateral <bold>65</bold> gonarcal complex, dorsal <bold>66</bold> gonarcal complex, dorsolateral. <bold>cc</bold> callus cerci <bold>ent</bold> entoprocessus <bold>gsac</bold> gonosaccus <bold>gon</bold> gonarcus <bold>pp</bold> pseudopenis <bold>S8+9</bold> fused eighth + ninth sternum <bold>T8</bold> eighth tergum <bold>T9+e</bold> ninth tergum + ectoproct.</p></caption><graphic xmlns:xlink="http://www.w3.org/1999/xlink" xlink:href="zookeys-906-041-g012.jpg" position="float" orientation="portrait" xlink:type="simple" id="oo_374380.jpg"><uri content-type="original_file" xlink:type="simple">https://binary.pensoft.net/fig/374380</uri></graphic></fig><fig id="F13" position="float" orientation="portrait"><object-id xmlns:xlink="http://www.w3.org/1999/xlink" content-type="doi" xlink:type="simple">10.3897/zookeys.906.46438.figures67-72</object-id><object-id xmlns:xlink="http://www.w3.org/1999/xlink" content-type="arpha" xlink:type="simple">D8B1E253-CD31-5622-9DE3-257DA7CC66A7</object-id><label>Figures 67–72.</label><caption><p><tp:taxon-name><tp:taxon-name-part taxon-name-part-type="genus" reg="Ankylopteryx">Ankylopteryx</tp:taxon-name-part> (<tp:taxon-name-part taxon-name-part-type="subgenus" reg="Ankylopteryx">A.</tp:taxon-name-part>) <tp:taxon-name-part taxon-name-part-type="species" reg="octopunctata">octopunctata</tp:taxon-name-part> <tp:taxon-name-part taxon-name-part-type="subspecies" reg="candida">candida</tp:taxon-name-part></tp:taxon-name> (Fabricis) (Guangxi, Ningming, male, <named-content xmlns:xlink="http://www.w3.org/1999/xlink" content-type="dwc:institutional_code" xlink:type="simple">CAU</named-content>). <bold>67</bold> head, frontal <bold>68</bold> head, frontolateral <bold>69</bold> head, thorax and protibia, dorsal <bold>70</bold> mesotibia <bold>71</bold> forewing <bold>72</bold> hind wing.</p></caption><graphic xmlns:xlink="http://www.w3.org/1999/xlink" xlink:href="zookeys-906-041-g013.jpg" position="float" orientation="portrait" xlink:type="simple" id="oo_374381.jpg"><uri content-type="original_file" xlink:type="simple">https://binary.pensoft.net/fig/374381</uri></graphic></fig><fig id="F14" position="float" orientation="portrait"><object-id xmlns:xlink="http://www.w3.org/1999/xlink" content-type="doi" xlink:type="simple">10.3897/zookeys.906.46438.figures73-76</object-id><object-id xmlns:xlink="http://www.w3.org/1999/xlink" content-type="arpha" xlink:type="simple">F33250E3-A5A5-5863-BC9A-56DF9F991D77</object-id><label>Figures 73–76.</label><caption><p><tp:taxon-name><tp:taxon-name-part taxon-name-part-type="genus" reg="Ankylopteryx">Ankylopteryx</tp:taxon-name-part> (<tp:taxon-name-part taxon-name-part-type="subgenus" reg="Ankylopteryx">A.</tp:taxon-name-part>) <tp:taxon-name-part taxon-name-part-type="species" reg="octopunctata">octopunctata</tp:taxon-name-part> <tp:taxon-name-part taxon-name-part-type="subspecies" reg="candida">candida</tp:taxon-name-part></tp:taxon-name> Fabricius, male abdomen (Laos, Luang Namtha, male, <named-content xmlns:xlink="http://www.w3.org/1999/xlink" content-type="dwc:institutional_code" xlink:type="simple">CAU</named-content>). <bold>73</bold> segment A7-terminus, lateral <bold>74</bold> callus cerci <bold>75</bold> gonarcal complex, dorsal <bold>76</bold> gonarcal complex, lateral. <bold>cc</bold> callus cerci <bold>ent</bold> entoprocessus <bold>gsac</bold> gonosaccus <bold>gon</bold> gonarcus <bold>pp</bold> pseudopenis <bold>S8+9</bold> fused eighth + ninth sternum <bold>T8</bold> eighth tergum <bold>T9+e</bold> ninth tergum + ectoproct.</p></caption><graphic xmlns:xlink="http://www.w3.org/1999/xlink" xlink:href="zookeys-906-041-g014.jpg" position="float" orientation="portrait" xlink:type="simple" id="oo_374382.jpg"><uri content-type="original_file" xlink:type="simple">https://binary.pensoft.net/fig/374382</uri></graphic></fig><fn-group><fn id="en1"><p>A. quadrimaculata is not included in the key. See Remarks for this species.</p></fn></fn-group></tp:treatment-sec><ref-list><ref id="B41"><mixed-citation xmlns:xlink="http://www.w3.org/1999/xlink" xlink:type="simple"><person-group><name name-style="western"><surname>Yang</surname><given-names>XK</given-names></name><name name-style="western"><surname>Yang</surname><given-names>CK</given-names></name><name name-style="western"><surname>Li</surname><given-names>WZ</given-names></name></person-group> (<year>2005</year>) <source>Fauna Sinica: <tp:taxon-name><tp:taxon-name-part taxon-name-part-type="class">Insecta</tp:taxon-name-part></tp:taxon-name>, Volume 39: <tp:taxon-name><tp:taxon-name-part taxon-name-part-type="order">Neuroptera</tp:taxon-name-part></tp:taxon-name>: <tp:taxon-name><tp:taxon-name-part taxon-name-part-type="family">Chrysopidae</tp:taxon-name-part></tp:taxon-name>.</source><publisher-name>Science Press</publisher-name>, <publisher-loc>Beijing</publisher-loc>, <size units="page">398 pp</size>. [+ 4 pls; In Chinese, with English summary]</mixed-citation></ref></ref-list></tp:taxon-treatment>
